# Supplementary material for: Factors influencing bedtime procrastination in junior college nursing students: a cross-sectional study
Source: BMC Nurs. 2022 Apr 27;21:97. doi: 10.1186/s12912-022-00881-7 (PMC9042658; doi:10.1186/s12912-022-00881-7)
Supplement: Supplementary file 3 — Additional file 3. [file 12912_2022_881_MOESM3_ESM.xlsx]

## Sheet: 1827 questionnaires
					The general information questionnaire						Bedtime Procrastination Scale (BPS)									Ten-Item Personality Inventory-Chinese (TIPI-C)										Self-Regulatory Fatigue Scale (SRF-S)																Future time Perspective scale (FPS)
Number	Time	From	IP	Do you have informed consent and are willing to participate in this study	1.sex	2.age	3.grade	4.Family location	5. Number of sibling	6. Monthly household income	7.1 I went to bed later than planned	7.2 If I have to get up early the next day, I will go to bed early	7.3 If it is time to go to bed at night, I will go to bed immediately	7.4 Often, when it's time to go to bed, I'm still doing other things	7.5When I really want to go to sleep, I tend to be distracted by other things and do not go to sleep	7.6I didn't go to bed on time	7.7 I keep a regular bedtime	7.8I want to go to bed on time, but I can't	7.9 When it's time to go to bed, I can easily stop what I'm doing and go to sleep	8.1 Outgoing and energetic	8.2 Introverted and quiet	8.3 Being critical or quarrelsome	8.4 Pleasant and friendly	8.5 Reliable and self-disciplined	8.6 Poorly organized or careless	8.7Worried or easily upset	8.8 Calm and emotionally stable	8.9 Open to new things, often with new ideas	8.10 Conforming to conventions and not being innovative	9.1 I feel energetic	9.2 I can set goals easily	9.3It is difficult for me to carry out my exercise plan	9.4 Making decisions is not a problem for me	9.5It's easy for me to keep in touch with my friends	9.6 I have trouble remembering something	9.7 I have had the urge to destroy something	9.8 I'm always thinking unpleasant things	9.9 I try to avoid discussing or thinking about what bothers me	9.10I can't control my temper	9.11 I have had the urge to hit or hurt people	9.12 I get frustrated easily	9.13I handle pressure well	9.14 I cry easily	9.15It's easy for me to stick to a healthy diet	9.16 I'm always moody	10.1 I have goals to strive for every day	10.2 Once I have determined my goal, I will take specific measures to achieve it	10.3 Once I have decided what to do, I consider how to accomplish it	10.4 I accomplished the plan on time by progressing gradually
1	131秒	微信	59.109.178.38(辽宁-大连)	是	1	19	1	2	1	1	4	1	1	4	4	4	2	4	1	5	5	3	5	5	6	6	4	3	5	4	4	4	4	4	4	4	4	4	3	2	4	2	2	2	2	3	3	3	3
2	212秒	微信	42.101.98.155(黑龙江-大庆)	是	2	20	1	1	2	1	1	5	5	1	1	1	5	1	5	7	7	1	7	7	1	1	7	7	1	5	5	1	5	5	1	1	5	1	1	1	1	5	1	5	1	4	4	4	4
3	147秒	微信	123.166.195.159(黑龙江-哈尔滨)	是	2	19	1	2	1	1	2	2	2	2	2	2	2	2	2	7	7	7	7	2	7	3	4	4	3	4	4	4	4	4	4	4	4	2	2	2	2	4	4	4	4	4	4	4	4
4	231秒	微信	42.102.3.153(黑龙江-齐齐哈尔)	是	2	19	1	2	2	1	3	5	4	4	2	3	4	4	4	7	7	2	2	7	2	2	5	7	5	4	5	2	3	5	1	1	1	4	3	1	1	4	5	3	1	4	4	4	4
5	304秒	微信	106.47.120.83(天津-天津)	是	2	19	1	1	2	2	5	2	2	5	5	5	1	5	1	4	3	1	3	4	4	4	4	4	4	1	1	5	3	2	3	3	4	5	3	3	4	3	4	1	4	1	1	1	1
6	128秒	微信	1.190.116.232(黑龙江-绥化)	是	1	18	1	1	1	2	5	5	2	5	5	5	3	5	5	7	4	3	7	7	3	7	4	7	2	3	3	3	4	5	4	5	4	5	5	4	3	4	2	2	5	3	3	3	2
7	128秒	微信	59.109.178.38(辽宁-大连)	是	2	18	1	2	1	3	5	3	3	4	4	4	3	4	3	7	3	6	5	5	5	5	5	5	5	4	4	4	4	4	4	4	4	4	4	4	4	4	4	4	4	2	2	3	3
8	127秒	微信	117.179.232.180(黑龙江-哈尔滨)	是	2	18	1	2	2	2	3	3	3	3	3	3	3	3	3	5	3	3	6	6	2	2	6	6	2	4	4	4	4	2	2	2	2	2	2	2	2	4	2	2	2	3	3	3	3
9	128秒	微信	221.210.38.105(黑龙江-佳木斯)	是	1	18	1	1	1	2	1	1	1	1	1	1	1	1	1	1	1	1	1	5	5	5	5	5	5	4	4	4	4	4	4	4	4	4	4	4	4	4	4	4	4	3	3	3	3
10	131秒	微信	111.41.19.203(黑龙江-鸡西)	是	2	18	1	1	1	2	3	4	4	2	3	2	4	2	4	5	3	3	5	5	4	4	4	6	5	4	4	4	4	4	4	4	4	4	3	2	4	3	4	3	3	2	3	3	3
11	128秒	微信	221.207.218.62(黑龙江-哈尔滨)	是	2	19	1	2	2	1	3	3	3	3	2	2	2	3	3	5	5	5	3	4	3	3	5	3	4	4	2	2	3	2	3	3	3	3	2	2	3	2	3	3	2	2	3	2	2
12	147秒	微信	117.179.56.27(黑龙江-黑河)	是	2	18	1	1	1	2	3	4	2	2	2	3	3	4	3	6	4	2	4	5	3	5	3	3	3	4	3	2	3	4	2	1	2	3	3	1	2	4	2	3	2	3	3	2	3
13	275秒	微信	111.34.111.139(山东-济宁)	是	2	18	1	2	2	1	4	4	4	2	2	2	4	3	4	7	5	4	4	6	2	4	6	6	6	5	5	3	5	4	2	2	2	4	3	2	4	4	4	4	4	3	3	3	3
14	132秒	微信	117.179.177.219(黑龙江-牡丹江)	是	2	17	1	1	1	1	4	5	4	3	2	2	5	2	5	7	1	3	7	7	1	2	6	7	1	5	5	3	5	5	4	1	1	1	1	1	1	5	1	3	1	4	4	4	4
15	128秒	微信	223.104.114.88(黑龙江-鹤岗)	是	2	20	1	1	1	3	2	2	2	2	2	2	2	2	2	2	2	2	2	4	4	4	4	4	4	3	3	3	3	3	3	3	3	3	3	3	3	3	3	3	3	2	2	2	2
16	128秒	微信	117.179.52.204(黑龙江-黑河)	是	2	22	1	2	2	1	3	3	3	3	3	3	3	3	3	5	5	5	4	5	4	5	4	4	3	3	2	3	2	3	2	3	2	3	2	3	3	3	2	2	3	2	2	3	3
17	128秒	微信	111.41.147.6(黑龙江-哈尔滨)	是	2	19	1	2	2	1	3	3	3	3	3	3	3	3	3	4	4	3	4	4	4	4	5	4	4	4	4	4	4	4	4	4	4	4	4	4	4	4	4	4	4	2	2	2	2
18	123秒	微信	39.144.11.50(北京-北京)	是	1	19	1	2	1	2	3	5	2	5	5	5	3	3	3	7	1	7	7	4	4	5	4	6	7	5	5	1	1	5	4	4	5	3	3	4	3	3	3	3	3	3	3	3	3
19	141秒	微信	117.179.50.227(黑龙江-黑河)	是	2	20	1	2	1	2	3	3	3	3	3	3	3	3	3	4	4	4	4	4	4	4	4	4	4	5	5	5	3	5	3	3	5	3	3	3	5	3	3	5	3	3	3	3	3
20	132秒	微信	117.179.187.52(黑龙江-七台河)	是	1	19	1	1	1	1	3	4	4	2	2	2	3	3	2	4	4	4	4	4	4	4	4	4	4	3	3	3	3	3	3	3	3	3	3	3	3	3	3	3	3	3	3	3	3
21	149秒	微信	111.41.147.211(黑龙江-哈尔滨)	是	2	20	1	2	2	1	2	5	3	3	4	1	5	1	3	4	5	1	4	5	3	3	3	4	4	4	4	3	3	4	4	3	2	2	2	2	2	4	2	3	3	3	3	3	3
22	131秒	微信	111.41.114.164(黑龙江-绥化)	是	2	18	1	1	1	2	3	4	3	3	3	3	3	2	3	3	6	3	6	3	6	3	6	2	6	2	4	4	4	4	4	2	2	2	2	2	2	2	2	2	2	2	2	2	2
23	140秒	微信	117.179.30.156(黑龙江-鸡西)	是	1	19	1	1	2	1	2	4	4	2	2	2	4	1	4	4	4	4	4	4	4	4	4	4	4	4	4	4	4	4	4	4	4	4	4	4	4	4	4	4	4	3	3	3	3
24	129秒	微信	223.101.92.198(辽宁-沈阳)	是	1	19	1	1	1	2	2	3	4	2	5	5	5	2	5	7	7	7	7	7	7	7	7	7	7	5	5	5	5	5	5	5	5	5	5	5	5	5	5	5	5	4	4	4	4
25	128秒	微信	117.179.62.186(黑龙江-伊春)	是	2	18	1	2	2	3	5	3	1	5	5	5	1	5	1	5	5	5	5	5	5	5	5	5	5	4	4	4	4	4	4	4	4	4	4	4	4	4	4	4	4	3	3	3	3
26	123秒	微信	112.99.17.137(黑龙江-绥化)	是	1	17	1	1	1	1	2	2	3	2	1	2	2	2	1	6	6	1	6	6	6	2	6	6	6	3	3	2	4	3	4	2	4	3	2	4	2	3	2	4	2	2	3	1	3
27	143秒	微信	42.103.11.20(黑龙江-齐齐哈尔)	是	1	18	1	1	1	3	3	3	3	3	3	3	3	3	3	4	4	4	4	4	4	4	4	4	4	3	3	3	3	3	3	3	3	3	3	3	3	4	1	4	4	3	3	3	3
28	158秒	微信	1.57.45.131(黑龙江-绥化)	是	1	18	1	1	1	1	3	5	4	3	3	3	4	4	3	5	3	4	6	4	3	5	4	5	5	3	4	4	3	4	4	4	3	3	4	2	2	4	2	4	3	2	3	2	2
29	128秒	微信	113.0.210.104(黑龙江-哈尔滨)	是	2	20	1	2	2	2	5	5	5	5	5	5	5	5	5	7	7	7	7	7	7	7	7	7	7	5	5	5	5	5	5	5	5	5	5	5	5	5	5	5	5	4	4	4	4
30	134秒	微信	117.179.235.168(黑龙江-哈尔滨)	是	2	18	1	1	1	3	2	4	4	2	2	2	5	2	4	4	4	4	4	4	4	4	4	4	4	3	3	3	3	3	3	3	3	3	3	3	3	3	3	3	3	3	3	3	3
31	128秒	微信	223.104.17.232(黑龙江-哈尔滨)	是	1	22	1	2	2	1	4	4	4	4	4	4	4	4	4	6	6	6	6	6	6	6	6	6	6	4	4	4	4	4	4	4	4	4	4	4	4	4	4	4	4	3	3	3	3
32	128秒	微信	42.102.167.23(黑龙江-哈尔滨)	是	2	19	1	1	1	2	3	5	4	3	3	3	4	3	3	6	2	4	6	5	5	5	4	6	4	4	4	3	4	3	4	4	4	4	4	4	4	3	4	4	4	3	3	3	3
33	128秒	微信	111.41.19.241(黑龙江-鸡西)	是	1	20	1	2	2	3	3	3	3	3	3	3	3	3	3	4	4	4	4	4	4	4	4	4	4	3	3	3	3	3	3	3	3	3	3	3	3	3	3	3	3	2	2	2	2
34	158秒	微信	113.0.210.64(黑龙江-哈尔滨)	是	2	17	1	2	1	1	2	3	3	3	3	3	3	3	3	4	4	4	4	4	4	4	4	4	4	4	3	4	4	4	3	4	3	3	4	3	4	3	4	3	4	2	3	2	3
35	132秒	微信	42.103.2.216(黑龙江-齐齐哈尔)	是	2	18	1	1	1	2	3	1	4	4	4	4	4	4	4	7	5	6	6	3	7	7	3	7	3	4	4	4	4	4	4	4	4	4	4	4	4	4	4	4	4	3	3	3	3
36	128秒	微信	221.211.3.34(黑龙江-鸡西)	是	1	19	1	1	1	3	1	1	4	1	1	1	4	1	4	4	4	4	4	4	4	4	4	4	4	3	3	3	3	3	3	3	3	3	3	3	3	3	3	3	3	2	2	2	2
37	128秒	微信	122.157.211.42(黑龙江-齐齐哈尔)	是	2	18	1	2	2	2	3	3	3	3	3	3	3	3	3	4	5	4	4	5	4	5	4	3	4	3	3	3	4	3	3	3	3	3	3	3	3	3	3	3	3	2	2	2	2
38	189秒	微信	117.179.211.192(黑龙江-大庆)	是	2	19	1	1	2	1	3	3	3	3	3	3	3	3	3	5	5	5	5	5	5	5	5	5	5	3	3	3	3	4	4	4	4	4	4	1	1	4	4	3	3	2	2	2	2
39	142秒	微信	112.102.244.154(黑龙江-哈尔滨)	是	1	19	1	1	1	3	4	3	2	4	4	5	2	4	2	3	7	5	2	4	3	7	5	2	6	1	5	4	3	2	4	5	4	3	3	4	4	1	4	3	4	2	2	2	2
40	183秒	微信	111.41.187.222(黑龙江-哈尔滨)	是	2	18	1	1	1	1	2	3	4	3	4	4	4	4	4	4	4	1	5	2	3	4	5	5	4	4	4	4	4	4	4	4	4	2	2	1	3	4	3	4	4	3	3	3	3
41	188秒	微信	223.104.17.200(黑龙江-哈尔滨)	是	2	21	2	2	1	1	4	5	3	4	4	4	3	4	3	5	6	1	5	3	5	2	5	5	4	4	3	4	4	4	2	2	2	2	2	2	2	4	3	3	2	3	3	3	3
42	186秒	微信	60.219.242.96(黑龙江-哈尔滨)	是	1	19	1	1	1	3	1	5	5	1	1	1	5	1	5	7	7	7	7	7	3	3	7	7	3	5	5	2	5	5	2	2	2	1	1	1	1	5	1	5	1	4	4	4	4
43	213秒	微信	111.41.157.109(黑龙江-哈尔滨)	是	2	17	1	1	1	1	2	5	4	3	2	3	5	2	3	3	6	2	5	6	3	5	4	6	4	3	3	3	3	3	3	3	3	3	3	3	3	3	3	3	3	3	3	3	3
44	172秒	微信	60.218.14.80(黑龙江-大庆)	是	2	18	1	1	1	1	5	1	4	3	2	5	5	2	1	1	3	3	1	2	2	2	4	4	6	4	4	5	5	4	3	4	3	3	4	4	3	3	2	3	2	1	3	3	2
45	219秒	微信	1.61.188.34(黑龙江-齐齐哈尔)	是	2	19	1	2	1	1	3	4	4	3	2	3	4	3	3	4	5	2	5	5	4	4	4	5	4	4	3	3	3	3	3	3	3	3	2	2	2	3	3	3	2	3	3	3	3
46	121秒	微信	113.0.70.196(黑龙江-哈尔滨)	是	1	18	1	2	1	1	2	4	4	1	1	2	4	1	4	6	5	6	4	5	5	4	5	5	3	3	3	3	3	3	4	3	3	4	4	4	4	4	4	4	4	2	3	3	2
47	147秒	微信	117.179.153.238(黑龙江-绥化)	是	1	21	2	1	1	3	1	5	5	1	1	1	5	1	5	7	7	7	7	7	1	1	1	7	1	5	5	1	5	5	1	5	1	1	1	1	1	5	1	5	1	4	4	4	4
48	149秒	微信	223.104.113.122(黑龙江-哈尔滨)	是	2	20	1	2	2	1	2	4	2	3	4	4	4	3	2	5	5	5	5	5	5	5	5	5	5	4	4	4	4	4	4	4	4	4	4	4	4	4	4	4	4	3	3	3	3
49	143秒	微信	223.104.114.165(黑龙江-鹤岗)	是	2	19	1	2	1	1	3	2	2	3	3	3	3	3	3	4	4	4	4	4	4	4	4	4	4	3	3	3	3	3	3	3	3	3	3	3	3	3	2	3	3	2	2	2	2
50	182秒	微信	223.104.17.136(黑龙江-哈尔滨)	是	2	18	1	1	1	2	2	5	5	2	2	1	1	2	2	4	4	4	4	4	4	4	4	4	4	3	3	3	3	3	3	3	3	3	3	3	3	3	3	3	3	3	3	3	3
51	175秒	微信	117.136.7.49(黑龙江-大庆)	是	2	17	1	2	1	1	1	4	3	3	2	3	3	3	3	5	2	2	5	5	3	3	5	4	4	4	4	2	4	4	2	2	2	2	2	2	2	4	2	4	2	3	3	3	3
52	131秒	微信	117.179.154.143(黑龙江-绥化)	是	2	18	1	2	1	2	3	4	3	3	3	3	3	3	3	4	5	1	4	4	1	5	5	5	1	3	3	3	3	3	3	3	3	3	3	3	3	3	3	3	3	2	2	2	2
53	141秒	微信	111.41.141.46(黑龙江-哈尔滨)	是	1	18	1	1	1	1	2	5	5	1	2	5	5	1	5	3	3	2	4	4	3	4	5	2	4	2	3	2	2	3	3	4	4	4	3	2	1	1	2	3	4	3	2	1	2
54	160秒	微信	60.14.71.148(黑龙江-大庆)	是	2	19	3	2	1	1	4	1	3	3	3	3	3	3	3	5	6	4	4	4	4	4	4	4	4	3	3	3	3	3	3	3	3	3	3	3	3	3	3	3	3	3	3	3	3
55	178秒	微信	42.101.64.26(黑龙江-哈尔滨)	是	2	18	1	2	1	1	5	4	4	2	2	2	2	3	3	7	4	5	7	7	7	5	7	7	7	5	5	4	3	5	3	1	1	1	3	3	2	2	2	4	4	2	2	2	2
56	140秒	微信	111.34.111.139(山东-济宁)	是	2	18	3	2	1	2	3	4	4	3	4	3	5	3	3	6	6	3	6	7	7	7	7	7	7	5	5	5	5	5	5	5	5	5	5	2	2	5	5	5	5	4	4	4	4
57	134秒	微信	60.219.242.1(黑龙江-哈尔滨)	是	1	19	1	2	2	1	2	5	5	1	2	1	5	1	1	4	5	3	4	4	4	4	4	4	4	2	2	2	2	2	2	2	2	2	2	2	2	2	2	2	2	2	2	2	2
58	217秒	微信	111.41.180.79(黑龙江-哈尔滨)	是	2	18	1	2	2	2	3	4	5	2	3	3	4	3	4	6	4	3	5	5	4	4	4	4	5	5	3	3	3	4	2	2	2	4	2	2	2	3	2	3	2	3	2	2	2
59	137秒	微信	42.101.219.114(黑龙江-哈尔滨)	是	1	22	1	1	2	1	1	5	5	1	5	1	5	1	5	7	7	1	7	7	1	1	7	7	1	1	5	5	1	5	5	5	5	1	5	5	1	1	5	5	1	4	4	4	1
60	233秒	微信	60.15.137.69(黑龙江-绥化)	是	2	19	1	1	1	2	5	2	3	4	4	4	3	5	3	5	5	2	6	7	1	1	7	7	1	5	5	2	2	3	5	5	4	5	4	2	4	3	2	4	4	4	4	4	4
61	169秒	微信	111.43.247.207(黑龙江-大庆)	是	2	19	1	1	1	2	3	3	3	3	3	3	3	3	3	4	4	4	3	4	4	4	4	4	4	3	3	3	3	3	3	3	3	3	3	3	3	3	3	3	3	3	3	3	3
62	128秒	微信	117.136.56.186(黑龙江-哈尔滨)	是	2	20	1	1	2	3	3	3	3	3	3	3	3	3	3	5	4	4	5	5	5	5	5	5	5	4	4	4	4	4	4	4	4	4	4	4	4	3	3	3	3	2	3	3	2
63	172秒	微信	117.179.127.60(黑龙江-牡丹江)	是	2	18	2	2	1	2	5	1	1	5	5	5	2	5	1	7	1	1	7	7	1	1	7	7	1	5	5	1	5	5	5	1	1	1	1	1	1	5	1	5	1	4	4	4	4
64	187秒	微信	117.179.158.160(黑龙江-绥化)	是	2	20	1	2	1	1	1	5	5	2	1	1	5	1	5	4	4	4	4	4	4	4	4	4	4	3	3	3	3	3	3	3	3	3	3	3	3	3	3	3	3	2	2	2	2
65	174秒	微信	1.188.189.172(黑龙江-绥化)	是	1	20	1	2	1	1	4	5	5	3	2	2	3	3	1	6	3	1	7	7	3	1	7	4	1	5	5	5	5	5	5	2	1	1	1	1	1	3	1	4	5	3	3	1	1
66	204秒	微信	1.58.90.138(黑龙江-哈尔滨)	是	2	18	1	1	2	1	5	5	5	2	2	5	1	5	1	7	7	1	7	7	1	1	7	7	1	5	5	1	2	5	5	1	3	3	4	1	1	5	1	5	1	4	4	4	4
67	179秒	微信	111.41.142.151(黑龙江-哈尔滨)	是	2	18	1	1	1	1	2	4	4	2	2	2	3	2	3	4	5	3	4	4	6	5	4	5	4	3	3	3	4	2	3	5	4	2	3	3	3	3	4	4	3	2	2	2	2
68	213秒	微信	42.102.43.50(黑龙江-牡丹江)	是	2	18	1	1	1	1	2	5	5	1	1	1	5	1	3	7	4	1	7	7	1	1	7	7	1	5	5	1	5	5	1	1	1	1	1	1	1	5	1	5	1	4	4	4	4
69	150秒	微信	111.41.43.131(黑龙江-哈尔滨)	是	2	18	3	2	1	2	1	1	1	1	1	1	1	1	1	4	7	7	7	7	1	1	1	7	7	5	5	1	1	3	3	1	1	1	1	1	1	5	1	5	1	4	4	4	4
70	180秒	微信	111.40.200.71(黑龙江-哈尔滨)	是	2	17	1	2	1	2	3	5	4	3	5	5	2	5	2	5	1	2	6	7	1	1	6	6	4	4	3	3	2	4	2	3	3	3	3	3	3	3	3	3	3	3	3	3	3
71	241秒	微信	117.179.24.162(黑龙江-大兴安岭)	是	2	19	1	2	2	1	2	5	3	2	1	2	3	2	3	5	4	1	5	6	3	3	4	5	3	4	3	3	4	5	3	1	1	3	1	1	1	4	4	4	1	3	3	3	3
72	208秒	微信	39.144.11.50(北京-北京)	是	1	20	1	1	1	3	3	3	3	3	3	3	3	3	3	5	4	2	4	5	4	4	5	5	4	4	4	3	4	4	2	2	1	2	2	2	2	2	2	4	2	2	2	2	2
73	233秒	微信	111.41.34.21(黑龙江-牡丹江)	是	2	18	1	1	1	1	3	5	5	2	4	4	4	3	2	7	2	4	7	5	3	3	5	5	3	5	4	2	4	4	2	2	2	2	2	2	2	4	2	4	2	2	3	3	3
74	141秒	微信	221.206.193.83(黑龙江-牡丹江)	是	2	18	3	2	2	1	3	5	3	2	3	3	4	3	3	4	5	4	5	5	5	5	5	5	5	4	4	4	4	4	4	4	4	4	4	4	4	4	4	4	4	3	3	3	3
75	220秒	微信	223.104.114.28(黑龙江-鹤岗)	是	2	19	1	2	2	2	3	4	3	3	3	3	3	3	3	5	4	3	5	5	3	3	5	5	3	3	4	3	3	4	3	1	1	2	2	1	1	4	3	3	3	2	2	3	3
76	155秒	微信	43.225.208.231(黑龙江-哈尔滨)	是	2	19	1	2	2	1	4	2	2	4	4	4	4	4	4	5	5	5	5	5	5	5	5	5	5	4	4	4	4	4	4	4	4	4	4	4	4	4	4	4	4	3	3	3	3
77	211秒	微信	111.41.96.218(黑龙江-鹤岗)	是	2	20	1	1	1	1	5	3	3	3	5	5	3	5	3	5	5	2	6	6	2	2	6	6	2	5	5	5	5	3	3	3	3	4	3	4	4	3	5	2	3	2	2	3	3
78	125秒	微信	1.188.182.82(黑龙江-绥化)	是	1	18	3	1	2	1	3	4	2	2	2	1	3	3	2	3	4	2	3	4	4	5	4	5	4	2	3	2	4	4	2	3	2	2	3	2	2	3	4	3	3	2	4	2	3
79	196秒	微信	111.41.230.129(黑龙江-大庆)	是	2	20	2	2	2	1	3	5	3	4	4	4	2	1	1	1	2	2	4	6	5	5	5	6	4	4	4	1	4	4	3	3	3	3	1	1	1	4	1	3	1	3	3	3	3
80	155秒	微信	112.98.221.86(黑龙江-七台河)	是	2	18	3	1	1	3	1	5	5	1	1	2	5	1	5	4	5	1	4	4	4	4	4	4	4	3	3	3	3	3	3	3	3	3	3	1	3	3	3	3	3	2	2	2	2
81	238秒	微信	119.4.175.159(四川-成都)	是	2	20	1	1	1	3	4	3	2	4	2	5	1	3	1	7	1	1	7	7	1	1	5	5	1	5	3	2	4	5	3	1	1	2	1	1	1	4	1	3	1	2	2	2	2
82	128秒	微信	1.58.252.164(黑龙江-哈尔滨)	是	1	18	1	2	2	1	1	1	5	1	1	1	5	1	5	7	7	7	7	7	1	1	7	1	7	5	5	1	5	5	1	1	1	1	1	1	1	5	1	5	1	4	4	4	4
83	179秒	微信	1.63.148.58(黑龙江-绥化)	是	2	18	3	2	1	1	3	5	2	3	4	5	1	2	1	7	1	1	4	4	5	1	5	7	1	3	3	3	4	5	1	1	1	3	1	1	1	4	5	2	1	3	3	3	3
84	169秒	微信	117.179.242.233(黑龙江-哈尔滨)	是	2	19	2	2	2	2	4	3	2	4	4	4	2	4	3	4	4	2	5	4	4	4	4	4	4	3	3	3	3	3	3	3	3	3	3	3	3	3	3	3	3	2	3	2	3
85	188秒	微信	61.167.204.76(黑龙江-哈尔滨)	是	2	18	3	2	2	2	2	2	2	2	2	2	2	2	2	5	4	3	5	6	4	4	4	4	4	3	3	3	3	3	3	3	3	3	2	2	3	3	3	3	3	2	2	2	2
86	128秒	微信	123.166.201.39(黑龙江-哈尔滨)	是	2	20	1	2	2	1	3	4	3	3	3	3	3	3	3	4	4	4	4	4	4	4	4	4	4	3	3	3	3	3	3	3	3	3	3	3	3	3	3	3	3	3	3	3	3
87	227秒	微信	123.164.236.185(黑龙江-黑河)	是	1	19	1	2	1	2	2	4	4	2	2	3	3	2	3	5	4	2	5	5	3	3	5	5	3	4	4	4	4	4	4	2	2	3	2	2	2	4	2	4	2	3	3	3	3
88	144秒	微信	112.96.235.210(广东-广州)	是	2	18	1	2	1	2	2	2	5	2	2	2	5	1	2	3	4	4	4	4	3	4	4	4	4	3	3	3	3	3	3	3	3	3	3	3	3	3	3	3	3	3	3	3	3
89	128秒	微信	117.179.114.28(黑龙江-齐齐哈尔)	是	2	19	1	2	2	1	3	3	3	3	3	3	3	3	3	5	5	5	5	5	5	5	5	4	5	4	4	4	4	3	3	3	3	4	3	1	2	4	3	2	2	1	1	1	1
90	208秒	微信	117.179.174.194(黑龙江-佳木斯)	是	2	17	1	2	2	1	2	4	4	2	2	2	4	3	3	5	5	2	4	4	3	5	3	6	4	4	3	2	3	4	3	2	3	3	3	3	2	3	1	3	1	2	3	2	3
91	139秒	微信	112.102.150.68(黑龙江-哈尔滨)	是	1	20	1	2	2	1	2	2	2	2	2	2	2	2	2	7	1	1	1	6	2	2	6	2	2	5	5	1	5	5	5	5	5	5	5	5	5	5	5	5	5	4	4	4	4
92	220秒	微信	117.136.7.227(黑龙江-哈尔滨)	是	2	18	1	2	1	1	3	2	2	2	3	3	2	2	2	4	5	3	4	4	5	4	5	5	5	4	3	3	3	4	3	2	2	3	3	2	3	3	3	3	3	2	3	2	2
93	165秒	微信	223.104.17.14(黑龙江-哈尔滨)	是	2	19	1	2	2	2	2	2	2	2	2	2	2	2	2	5	5	5	5	5	5	5	5	5	5	4	4	4	4	4	4	4	4	2	2	2	2	4	2	4	2	3	3	3	3
94	173秒	微信	122.157.203.201(黑龙江-齐齐哈尔)	是	2	20	1	2	2	2	2	5	5	3	3	3	4	3	5	5	5	1	7	7	1	1	7	7	4	5	5	1	5	5	1	1	1	1	1	1	1	5	1	5	1	4	4	4	4
95	197秒	微信	111.41.248.228(黑龙江-佳木斯)	是	2	19	1	2	2	2	2	4	2	3	3	3	3	3	3	5	2	1	4	4	2	4	5	6	4	3	3	5	3	5	3	1	1	1	4	1	2	3	4	3	3	2	2	2	2
96	173秒	微信	221.206.252.239(黑龙江-牡丹江)	是	1	19	1	2	1	2	3	3	3	3	3	4	3	3	1	4	5	3	5	4	4	4	4	4	4	3	3	3	3	3	3	3	3	3	3	3	3	3	3	3	3	2	2	2	2
97	163秒	微信	123.165.242.88(黑龙江-哈尔滨)	是	2	19	1	2	2	1	5	5	4	4	1	5	5	5	5	7	7	7	7	7	7	7	7	7	7	5	5	5	5	5	5	5	5	5	5	5	5	5	5	5	5	4	4	4	4
98	208秒	微信	117.179.97.157(黑龙江-绥化)	是	2	18	1	1	1	1	4	5	2	4	4	4	2	4	2	3	5	3	4	4	4	4	4	4	4	3	3	4	4	4	2	4	4	2	4	3	4	4	3	3	4	1	3	3	3
99	128秒	微信	111.41.110.9(黑龙江-伊春)	是	1	18	1	1	1	1	2	3	3	3	3	3	3	3	3	5	4	2	4	4	4	4	4	4	4	3	3	3	3	3	3	3	3	3	3	3	3	3	3	3	3	3	3	3	3
100	189秒	微信	1.60.149.88(黑龙江-伊春)	是	2	18	1	2	1	2	3	4	3	4	4	4	2	3	2	4	4	1	5	4	2	1	6	6	3	5	5	4	4	3	3	1	1	1	2	1	1	4	1	3	1	3	3	3	2
101	128秒	微信	117.179.0.46(黑龙江-哈尔滨)	是	1	20	1	1	1	1	2	3	2	2	2	2	3	2	4	3	2	3	6	3	3	2	2	5	5	3	3	2	3	3	2	3	4	3	3	3	2	3	3	3	3	2	3	1	3
102	190秒	微信	113.0.210.197(黑龙江-哈尔滨)	是	2	18	1	2	2	2	5	4	1	5	5	5	1	5	1	7	1	4	7	4	4	5	2	5	7	5	2	5	1	5	3	4	5	4	3	1	5	4	5	1	3	2	2	2	2
103	182秒	微信	111.41.209.8(黑龙江-齐齐哈尔)	是	1	18	3	1	1	2	2	4	2	2	2	2	4	2	2	4	4	4	4	4	4	4	4	4	4	4	4	3	4	3	4	2	3	3	2	2	3	4	1	2	2	2	2	2	2
104	149秒	微信	42.102.240.58(黑龙江-哈尔滨)	是	2	21	2	1	1	2	4	3	3	3	3	3	3	3	3	4	4	5	3	5	5	5	5	5	5	2	4	4	4	3	3	3	3	3	3	3	3	3	4	3	3	2	2	2	2
105	252秒	微信	113.0.210.103(黑龙江-哈尔滨)	是	2	18	1	1	1	1	5	3	1	5	5	5	1	5	2	4	5	3	4	4	3	4	4	4	4	4	3	3	3	4	3	3	3	4	4	3	3	3	3	3	3	2	2	2	2
106	189秒	微信	117.136.56.216(黑龙江-哈尔滨)	是	1	19	1	1	1	2	2	5	4	2	3	2	3	2	3	3	5	3	5	3	5	3	5	3	5	4	3	3	3	3	3	3	3	3	2	2	2	4	2	4	2	3	3	3	3
107	212秒	微信	60.219.155.110(黑龙江-哈尔滨)	是	2	18	1	1	1	1	3	4	2	3	3	3	2	3	2	5	3	3	5	4	4	4	4	5	3	4	2	4	3	4	3	2	4	4	2	2	2	4	2	3	3	2	2	2	2
108	193秒	微信	182.204.39.198(辽宁-铁岭)	是	2	18	1	2	2	1	2	2	2	2	2	2	2	2	2	6	3	3	6	3	3	3	6	6	3	4	4	2	4	4	2	2	2	2	2	2	2	4	4	4	4	3	3	3	3
109	229秒	微信	1.188.194.122(黑龙江-绥化)	是	1	19	2	2	2	1	2	3	4	2	2	2	3	2	3	6	6	6	5	5	3	1	5	6	2	4	4	2	4	5	2	2	3	3	2	1	1	4	1	4	1	3	3	3	3
110	148秒	微信	42.102.130.220(黑龙江-哈尔滨)	是	2	18	1	2	1	2	3	3	3	2	1	3	2	3	1	6	4	2	7	7	1	1	6	6	3	4	4	2	4	5	1	1	1	3	2	1	1	4	2	4	2	3	3	2	3
111	189秒	微信	111.41.214.39(黑龙江-齐齐哈尔)	是	2	18	1	1	1	2	2	4	5	2	1	1	5	1	4	5	3	2	6	6	3	2	6	6	4	4	4	2	4	4	2	1	1	1	1	1	1	5	1	5	1	3	3	3	2
112	282秒	微信	117.179.232.9(黑龙江-哈尔滨)	是	1	19	1	2	1	1	2	4	4	1	2	3	5	1	5	5	5	2	4	5	4	4	4	4	4	4	4	3	4	4	4	3	3	3	2	1	3	4	2	3	2	2	2	2	2
113	136秒	微信	42.102.128.206(黑龙江-哈尔滨)	是	2	20	1	2	2	2	2	4	5	2	2	2	2	2	4	3	2	3	5	3	3	4	3	3	5	3	3	3	3	3	3	3	3	3	3	3	3	3	3	3	3	3	2	3	2
114	243秒	微信	117.179.222.25(黑龙江-绥化)	是	2	18	1	1	1	2	2	2	3	4	4	3	4	2	3	5	4	4	5	5	3	6	5	5	4	4	4	4	4	4	2	4	4	4	3	3	3	4	3	3	3	2	3	3	3
115	242秒	微信	223.104.17.221(黑龙江-哈尔滨)	是	2	17	1	1	2	3	4	2	2	4	3	5	2	2	1	5	5	1	3	5	5	5	5	5	5	4	3	3	3	4	1	1	4	4	4	1	2	4	3	3	4	3	3	3	3
116	213秒	微信	1.189.13.104(黑龙江-哈尔滨)	是	2	18	1	1	1	1	2	3	3	2	1	1	3	2	4	7	5	1	4	5	4	4	4	4	4	3	3	3	4	4	4	4	4	3	3	1	3	4	2	4	1	3	3	3	3
117	209秒	微信	218.9.146.162(黑龙江-大庆)	是	1	18	1	1	1	2	1	1	4	1	3	1	5	2	2	3	7	4	4	4	4	4	4	4	4	4	3	4	4	5	2	2	2	3	2	2	4	4	3	3	4	3	3	3	3
118	146秒	微信	117.179.168.49(黑龙江-佳木斯)	是	2	18	1	1	2	1	1	5	5	2	1	2	5	2	5	5	5	5	5	5	5	5	5	5	5	4	4	4	4	4	4	4	4	4	4	4	4	4	4	4	4	3	3	3	3
119	250秒	微信	111.41.141.46(黑龙江-哈尔滨)	是	2	21	2	2	2	1	2	4	5	1	1	1	5	1	4	4	5	1	6	7	1	1	7	7	2	4	4	1	3	5	2	1	1	1	1	1	1	5	1	5	1	4	4	4	4
120	247秒	微信	1.62.204.35(黑龙江-哈尔滨)	是	2	18	1	2	1	1	2	2	4	2	3	4	3	3	3	5	2	2	4	5	2	2	6	6	2	4	4	2	4	5	2	1	1	3	2	1	2	5	3	4	1	3	3	3	3
121	190秒	微信	60.219.185.203(黑龙江-哈尔滨)	是	1	20	1	2	1	1	3	5	5	5	2	3	4	4	2	5	5	4	5	5	3	3	3	5	3	4	4	1	3	4	4	1	1	4	2	2	2	2	2	4	2	2	2	2	2
122	243秒	微信	221.208.224.254(黑龙江-大庆)	是	1	19	1	2	2	2	3	5	4	2	1	2	5	2	5	4	6	1	4	6	4	6	6	4	6	4	3	4	4	4	3	3	3	4	4	1	4	4	2	4	3	3	3	3	3
123	197秒	微信	43.225.208.138(黑龙江-哈尔滨)	是	2	18	3	2	1	2	2	5	5	1	1	1	1	1	3	5	5	3	7	7	1	1	6	6	4	5	4	2	5	5	3	1	1	1	1	1	1	4	2	4	1	4	4	4	4
124	244秒	微信	218.8.234.122(黑龙江-大兴安岭)	是	2	18	1	2	2	2	3	2	2	2	3	3	2	3	3	3	6	2	4	5	3	6	2	2	4	2	3	3	3	3	2	2	4	4	4	1	4	2	4	3	4	3	3	2	3
125	235秒	微信	223.104.17.232(黑龙江-哈尔滨)	是	2	18	1	2	2	1	4	4	3	4	3	4	3	3	4	5	4	4	5	5	4	4	4	4	4	4	3	5	3	3	3	3	3	3	3	2	3	3	4	2	3	3	2	3	2
126	230秒	微信	113.0.210.159(黑龙江-哈尔滨)	是	2	19	1	1	1	1	3	3	4	2	2	3	4	2	4	7	1	1	6	7	4	2	5	7	2	5	4	4	5	5	2	1	1	1	1	1	1	5	1	2	1	3	3	3	3
127	206秒	微信	223.104.17.222(黑龙江-哈尔滨)	是	2	19	2	1	1	2	4	5	5	2	3	3	1	2	3	7	7	7	7	7	7	7	7	7	7	4	3	3	4	4	4	2	4	3	3	4	3	5	5	4	2	3	3	2	3
128	163秒	微信	223.104.113.44(黑龙江-哈尔滨)	是	2	19	1	2	2	1	4	3	4	3	3	4	3	4	3	5	5	2	6	5	4	4	4	5	5	3	3	3	3	3	3	4	4	4	4	3	4	4	3	3	4	3	3	2	4
129	270秒	微信	117.179.236.144(黑龙江-哈尔滨)	是	1	19	1	1	1	3	3	3	5	2	1	2	5	2	5	7	1	2	7	7	3	3	7	7	3	5	5	5	5	5	5	2	2	1	1	1	1	5	1	5	2	4	4	4	4
130	137秒	微信	60.15.135.249(黑龙江-绥化)	是	2	22	2	2	2	1	2	3	2	2	3	3	3	2	3	4	3	2	5	4	3	5	4	3	4	4	3	3	2	4	3	3	4	3	1	1	3	4	4	4	1	3	2	2	1
131	266秒	微信	1.189.132.69(黑龙江-哈尔滨)	是	2	20	1	1	1	1	4	4	4	4	4	4	4	4	4	5	5	5	6	6	3	6	6	6	2	3	4	2	4	4	1	1	4	2	4	2	4	4	4	3	4	3	3	3	3
132	213秒	微信	113.4.62.130(黑龙江-哈尔滨)	是	2	20	1	2	2	1	3	4	3	4	2	3	2	2	2	6	5	2	7	7	1	1	2	5	5	3	4	3	4	5	3	1	2	3	2	1	3	4	4	3	3	2	3	4	2
133	280秒	微信	42.101.250.129(黑龙江-齐齐哈尔)	是	2	19	1	2	2	1	2	5	5	1	2	2	5	1	4	6	6	1	7	5	1	1	7	7	4	5	5	3	3	5	1	1	1	1	1	1	1	4	1	5	1	3	3	3	3
134	135秒	微信	111.41.98.197(黑龙江-鹤岗)	是	2	18	1	2	2	2	4	5	2	4	3	4	3	3	3	5	5	5	4	5	5	5	5	5	5	4	3	4	4	4	4	4	4	4	5	4	4	4	4	4	4	3	3	3	3
135	129秒	微信	1.188.172.189(黑龙江-绥化)	是	2	17	1	1	1	3	5	4	2	2	4	4	2	2	1	6	2	1	4	4	5	5	4	4	2	4	4	3	3	3	3	3	3	3	3	3	3	3	3	3	3	3	3	3	3
136	269秒	微信	112.98.203.102(黑龙江-双鸭山)	是	1	20	2	1	1	2	1	5	5	2	1	1	1	1	5	1	7	1	1	7	1	1	7	1	7	5	5	1	5	5	5	1	1	1	1	1	1	5	1	5	1	4	4	4	4
137	286秒	微信	222.170.115.149(黑龙江-佳木斯)	是	2	19	1	2	2	1	3	4	4	2	2	2	4	2	4	4	6	2	5	5	4	5	5	5	6	4	4	3	3	4	3	4	3	4	4	2	3	3	4	4	3	3	2	3	2
138	279秒	微信	222.32.74.88(黑龙江-哈尔滨)	是	2	18	1	2	2	1	3	4	4	2	1	2	4	2	3	5	3	2	5	5	2	4	5	5	4	4	4	3	4	4	2	3	3	3	2	3	3	4	4	4	2	3	3	3	3
139	257秒	微信	1.189.187.28(黑龙江-哈尔滨)	是	2	19	1	2	1	1	4	3	2	4	3	4	2	4	2	5	5	5	5	5	4	5	4	5	5	3	4	4	3	5	3	4	5	5	1	1	4	3	5	3	5	2	2	3	2
140	237秒	微信	1.191.11.228(黑龙江-齐齐哈尔)	是	2	18	1	1	2	2	2	5	4	2	1	1	4	1	4	7	4	2	7	7	2	2	6	7	2	5	5	5	5	5	2	2	2	2	2	2	2	5	2	3	2	4	4	4	4
141	241秒	微信	42.85.24.102(辽宁-本溪)	是	2	19	1	1	1	1	3	3	4	2	1	2	5	3	3	5	4	2	5	5	3	4	4	4	4	4	3	3	3	4	2	2	2	3	2	2	3	4	2	3	2	2	2	2	2
142	200秒	微信	111.43.192.223(黑龙江-绥化)	是	2	20	1	2	1	2	2	5	4	2	2	2	4	2	1	5	2	4	6	5	2	4	6	6	3	4	4	2	3	5	3	2	2	2	2	2	2	3	3	3	2	2	2	2	2
143	274秒	微信	1.189.135.54(黑龙江-哈尔滨)	是	2	19	1	2	2	2	2	4	5	2	2	2	4	2	5	5	2	1	4	5	5	4	5	3	5	4	4	4	2	5	3	4	2	4	2	2	2	4	2	4	2	2	2	2	2
144	122秒	微信	221.206.142.177(黑龙江-牡丹江)	是	1	19	1	2	2	1	2	2	2	2	2	2	2	2	2	4	4	4	4	5	5	5	5	5	5	4	4	4	4	4	4	4	4	4	4	4	4	4	4	4	4	3	3	3	3
145	217秒	微信	122.157.211.42(黑龙江-齐齐哈尔)	是	2	19	1	2	1	1	2	4	3	2	2	2	4	2	2	4	4	3	4	4	4	5	4	3	4	2	2	3	3	3	2	3	2	3	4	1	3	3	3	3	2	2	2	3	3
146	237秒	微信	117.179.29.4(黑龙江-鸡西)	是	2	19	1	2	2	1	2	5	2	2	2	2	2	2	2	7	4	1	5	7	1	1	7	7	1	5	5	1	5	4	1	1	1	1	1	1	1	4	3	4	1	4	4	4	4
147	147秒	微信	42.102.134.130(黑龙江-哈尔滨)	是	1	19	1	2	1	1	4	2	1	2	4	4	2	3	3	7	4	4	4	5	5	4	3	2	2	4	4	4	4	4	4	4	4	4	4	4	4	4	4	4	4	2	3	2	3
148	191秒	微信	221.208.181.147(黑龙江-绥化)	是	2	18	1	2	1	1	1	5	5	2	3	1	5	2	2	6	2	1	7	7	1	1	7	7	1	3	5	4	5	5	1	1	1	1	1	1	1	4	4	5	1	2	2	3	3
149	145秒	微信	61.158.41.152(黑龙江-绥化)	是	1	18	1	1	1	2	3	3	3	3	3	3	3	3	3	2	7	7	4	7	7	7	7	7	7	1	4	5	3	3	3	3	3	3	3	3	3	3	3	3	3	3	3	3	3
150	277秒	微信	60.15.137.1(黑龙江-绥化)	是	2	20	1	2	1	1	2	4	4	1	2	2	3	2	2	6	3	3	5	5	3	3	5	5	3	4	4	2	2	4	2	2	2	2	2	2	2	4	2	4	2	2	3	3	3
151	264秒	微信	42.102.122.71(黑龙江-大庆)	是	2	19	1	1	1	3	4	2	2	5	3	5	1	2	2	6	3	3	4	5	4	4	4	6	2	5	5	3	4	4	3	2	2	4	4	2	1	4	3	4	3	2	3	3	3
152	188秒	微信	183.228.232.105(重庆-重庆)	是	2	17	1	2	2	1	2	1	1	3	1	1	5	1	3	7	1	5	6	6	5	4	3	5	2	3	4	2	4	5	2	2	2	3	3	3	3	5	3	5	4	4	4	4	4
153	230秒	微信	111.41.105.61(黑龙江-伊春)	是	2	17	1	2	2	2	2	5	2	3	2	3	1	2	3	5	4	2	7	7	3	4	3	5	3	3	3	3	3	4	1	1	2	1	1	1	1	4	3	3	5	2	3	3	3
154	271秒	微信	43.250.246.159(广西-南宁)	是	2	19	1	2	2	1	4	4	4	4	5	5	3	5	1	5	6	3	5	6	4	6	5	4	4	4	3	3	3	4	4	2	4	4	4	2	4	3	4	4	4	2	2	2	2
155	155秒	微信	113.5.132.186(黑龙江-齐齐哈尔)	是	1	19	1	2	2	3	1	5	4	2	2	2	4	2	4	7	1	1	7	7	1	1	7	7	1	5	5	1	5	5	1	1	1	1	1	1	1	5	1	5	1	4	4	4	4
156	235秒	微信	111.41.113.178(黑龙江-绥化)	是	2	18	3	2	2	3	4	3	3	3	4	4	2	3	2	7	4	1	7	7	3	3	5	7	1	4	4	2	4	4	4	3	3	3	4	2	2	4	4	4	4	2	2	2	2
157	268秒	微信	60.219.155.44(黑龙江-哈尔滨)	是	2	18	1	2	1	2	3	5	3	2	3	2	3	2	2	5	5	2	5	5	4	4	4	6	4	4	4	3	3	3	4	2	2	3	3	1	3	3	2	3	3	2	3	3	3
158	201秒	微信	111.41.180.91(黑龙江-哈尔滨)	是	2	20	2	2	2	1	3	4	4	3	2	2	5	2	4	5	6	3	7	6	4	3	6	6	3	5	5	4	4	4	4	2	2	3	2	1	1	4	3	5	2	3	3	4	3
159	205秒	微信	117.136.56.252(黑龙江-哈尔滨)	是	2	18	1	2	2	2	1	5	5	2	2	1	5	1	5	5	4	3	5	5	3	3	5	5	4	4	4	3	4	5	2	2	3	2	2	2	2	4	4	3	2	3	3	3	3
160	129秒	微信	101.106.239.181(黑龙江-哈尔滨)	是	2	18	1	1	1	2	3	3	3	3	3	3	3	3	3	4	4	4	4	4	4	4	4	4	4	3	3	3	3	3	3	3	3	3	3	3	3	3	3	3	3	2	2	2	2
161	160秒	微信	1.59.155.60(黑龙江-佳木斯)	是	2	20	1	2	2	1	4	1	1	4	4	4	3	4	2	4	4	4	4	4	4	4	4	4	4	1	3	3	3	4	3	4	4	3	4	4	3	3	4	3	4	2	2	2	2
162	122秒	微信	112.99.234.63(黑龙江-黑河)	是	1	19	1	1	1	1	3	5	3	3	3	3	3	3	3	4	4	4	4	5	5	5	5	5	5	4	3	3	4	4	3	3	3	2	2	2	2	4	1	4	2	3	3	3	3
163	223秒	微信	117.136.7.6(黑龙江-大庆)	是	2	19	1	2	2	1	3	2	4	3	2	4	3	2	3	4	5	1	5	7	1	2	6	6	2	5	5	1	5	5	1	1	1	1	1	1	1	5	1	4	1	3	3	3	4
164	310秒	微信	183.199.19.251(河北-唐山)	是	2	19	1	1	1	1	5	3	2	4	4	5	2	4	2	5	4	3	5	5	4	5	4	4	5	4	3	4	3	3	4	4	4	4	3	2	4	3	4	3	2	2	2	2	2
165	231秒	微信	117.179.24.162(黑龙江-大兴安岭)	是	2	20	1	2	2	1	3	4	4	2	3	2	4	2	4	6	4	2	6	6	4	2	5	6	4	4	4	3	4	4	3	2	1	3	2	1	1	4	3	3	2	2	2	2	2
166	238秒	微信	117.179.182.236(黑龙江-牡丹江)	是	2	20	1	1	1	1	2	3	3	3	3	3	3	3	3	3	3	1	6	6	4	5	4	5	3	3	3	3	3	3	2	3	4	3	2	2	3	3	3	3	3	2	2	2	2
167	222秒	微信	117.179.12.13(黑龙江-哈尔滨)	是	2	19	1	2	2	3	2	5	5	1	4	4	4	4	2	3	5	2	4	4	4	6	3	4	4	2	3	2	2	4	4	4	4	4	2	2	4	3	4	3	3	1	2	2	2
168	132秒	微信	60.219.155.155(黑龙江-哈尔滨)	是	2	18	1	2	1	1	2	3	4	1	2	2	2	2	2	3	3	3	3	3	3	3	3	3	3	2	2	2	2	2	2	2	2	2	2	2	2	2	2	2	2	3	3	2	3
169	132秒	微信	111.41.141.27(黑龙江-哈尔滨)	是	2	18	1	2	1	1	3	3	3	3	3	3	2	4	3	2	3	4	3	4	3	5	3	5	3	2	2	2	2	2	2	3	4	2	3	2	2	4	4	4	4	3	3	3	3
170	309秒	微信	112.99.193.34(黑龙江-双鸭山)	是	2	18	1	2	2	1	4	3	2	2	2	2	4	2	2	4	5	1	4	5	4	3	5	5	2	4	3	4	3	3	3	4	1	3	1	1	2	4	1	3	1	3	3	3	3
171	248秒	微信	1.62.43.202(黑龙江-哈尔滨)	是	1	18	3	1	1	2	2	4	5	1	3	3	4	2	4	7	1	1	4	6	4	4	4	5	5	3	3	4	3	4	4	3	2	3	3	3	2	4	3	1	3	2	2	2	2
172	173秒	微信	111.42.252.16(黑龙江-齐齐哈尔)	是	2	19	1	1	1	1	5	3	2	5	5	4	2	5	5	6	6	6	6	6	2	5	6	6	6	3	3	3	3	3	3	3	4	3	4	4	4	4	3	3	3	2	3	2	3
173	148秒	微信	60.15.136.77(黑龙江-绥化)	是	2	17	1	1	1	1	2	5	5	2	3	3	4	3	4	5	3	3	7	7	7	3	5	5	3	4	4	4	4	4	3	4	4	4	3	4	4	4	4	4	4	3	3	3	3
174	132秒	微信	117.179.86.191(黑龙江-双鸭山)	是	1	20	1	2	1	1	3	3	3	3	3	3	1	1	1	7	7	7	7	7	7	7	7	7	7	5	5	5	5	5	5	5	5	5	5	5	5	5	5	5	5	4	4	4	4
175	288秒	微信	60.219.242.43(黑龙江-哈尔滨)	是	2	20	1	2	1	2	2	4	4	3	3	3	3	3	3	5	5	5	5	5	5	5	5	5	5	3	3	3	3	3	3	3	3	2	2	2	3	3	3	2	2	2	2	2	2
176	287秒	微信	122.157.160.250(黑龙江-齐齐哈尔)	是	1	20	1	2	2	2	4	4	2	4	5	5	3	4	3	5	5	1	5	6	1	5	5	5	1	4	4	2	4	4	4	4	3	3	3	3	3	4	3	4	1	4	4	4	4
177	253秒	微信	112.102.172.147(黑龙江-哈尔滨)	是	1	17	1	1	1	2	1	4	5	2	1	2	5	1	5	7	4	4	6	7	2	2	7	7	2	5	5	3	5	5	1	1	1	2	1	1	1	5	1	5	1	2	3	3	2
178	160秒	微信	221.210.66.184(黑龙江-绥化)	是	2	19	1	2	1	2	3	2	2	3	3	2	4	2	3	6	2	4	5	4	5	5	3	6	2	4	3	2	3	3	2	4	4	3	5	3	3	3	5	3	4	2	3	3	3
179	229秒	微信	113.4.210.70(黑龙江-哈尔滨)	是	2	19	1	2	2	1	2	4	3	1	2	2	4	2	5	6	2	3	4	5	4	4	5	5	4	4	4	2	4	4	3	3	3	3	3	1	3	4	3	4	3	3	3	3	3
180	129秒	微信	223.104.114.156(黑龙江-鹤岗)	是	2	20	2	2	1	2	2	2	4	3	3	2	3	2	3	7	3	2	7	7	7	5	7	7	5	5	3	5	5	5	3	5	5	5	5	1	5	1	1	2	3	4	4	4	4
181	230秒	微信	223.104.114.96(黑龙江-鹤岗)	是	1	17	1	1	1	2	3	3	3	3	3	3	3	3	3	5	4	4	5	5	5	5	5	5	5	4	4	4	4	4	4	4	4	4	4	4	4	4	2	4	4	2	2	2	2
182	257秒	微信	122.157.22.84(黑龙江-鹤岗)	是	1	20	1	2	1	2	3	2	3	3	3	3	2	2	2	5	4	1	6	6	2	6	5	5	3	3	3	3	3	3	2	3	3	3	2	1	2	4	3	4	4	2	2	2	2
183	284秒	微信	113.5.6.36(黑龙江-哈尔滨)	是	2	18	1	2	2	1	1	5	5	1	2	2	5	2	3	7	1	1	7	7	1	1	7	7	1	5	5	3	3	5	3	1	3	2	3	1	3	5	2	5	2	3	3	3	3
184	195秒	微信	111.42.250.246(黑龙江-齐齐哈尔)	是	2	18	1	2	2	1	4	3	2	4	4	4	2	4	2	4	5	2	5	5	4	4	5	5	5	4	4	4	3	4	3	4	2	3	2	2	2	4	4	3	2	2	3	3	3
185	279秒	微信	117.179.45.30(黑龙江-鹤岗)	是	2	18	1	2	2	2	2	4	5	2	2	2	5	2	3	6	3	3	5	5	3	3	5	5	3	4	4	3	4	4	1	1	1	1	1	1	1	4	1	4	1	3	3	3	3
186	213秒	微信	117.179.168.54(黑龙江-佳木斯)	是	2	18	3	2	1	2	3	3	3	2	3	2	3	2	3	4	4	3	4	5	4	3	5	5	5	4	4	4	4	4	4	4	3	4	3	3	3	4	3	2	3	3	3	2	2
187	190秒	微信	218.9.146.226(黑龙江-大庆)	是	1	19	1	2	1	1	2	2	2	1	2	2	2	2	2	7	7	3	7	7	7	1	7	7	7	5	5	1	5	5	1	1	1	1	2	1	1	5	1	5	1	4	4	4	4
188	210秒	微信	219.153.244.142(重庆-重庆)	是	2	19	1	2	1	1	2	2	2	2	2	2	2	2	2	2	6	2	4	3	5	5	4	5	5	4	4	4	3	3	3	3	3	3	3	3	3	3	3	3	3	2	2	2	2
189	132秒	微信	111.42.32.87(黑龙江-绥化)	是	2	20	2	2	2	2	5	5	5	5	5	5	5	5	5	4	4	4	4	4	4	4	4	4	4	3	3	3	3	3	3	3	3	3	3	3	3	3	3	3	3	3	2	2	2
190	264秒	微信	111.41.154.240(黑龙江-哈尔滨)	是	1	18	1	1	1	3	3	3	3	3	3	3	3	3	3	2	7	2	6	4	2	2	6	4	2	3	3	3	3	4	1	1	1	1	1	1	1	4	1	3	1	2	2	2	2
191	132秒	微信	223.104.114.55(黑龙江-鹤岗)	是	2	21	2	2	1	2	1	5	5	3	3	4	4	5	4	7	7	3	7	7	3	3	7	7	3	5	5	3	5	5	3	3	3	2	2	2	2	5	4	5	2	4	4	4	4
192	188秒	微信	27.222.241.214(山东-德州)	是	2	20	1	1	1	1	2	5	5	2	3	3	3	3	3	4	4	4	4	5	3	3	5	6	4	3	4	4	4	4	3	2	2	2	2	2	2	2	2	4	2	2	2	2	2
193	255秒	微信	1.60.136.246(黑龙江-伊春)	是	2	19	1	2	2	2	4	3	2	3	3	2	2	4	1	4	5	3	3	4	5	5	3	4	4	3	2	4	4	3	4	4	4	4	3	2	3	3	4	3	3	2	2	2	3
194	300秒	微信	1.62.198.76(黑龙江-哈尔滨)	是	2	18	1	2	1	1	2	4	4	2	2	2	4	2	2	5	5	5	5	5	5	5	5	5	5	4	4	4	4	4	4	4	1	3	3	3	3	3	3	3	3	3	3	3	3
195	184秒	微信	43.225.208.214(黑龙江-哈尔滨)	是	1	19	1	2	1	1	2	5	5	5	1	1	5	1	2	7	3	1	7	7	1	2	7	7	7	5	5	1	5	5	3	1	1	2	1	1	1	5	1	5	1	4	4	4	4
196	244秒	微信	223.104.113.120(黑龙江-哈尔滨)	是	2	18	1	2	1	1	2	3	2	2	2	2	5	2	2	6	3	1	6	6	3	3	6	7	7	5	5	3	5	4	1	1	1	1	1	1	1	4	1	4	1	3	3	3	3
197	289秒	微信	101.106.239.132(黑龙江-哈尔滨)	是	1	19	1	1	1	2	4	2	2	4	3	4	2	4	1	3	5	3	4	4	3	4	5	4	4	2	4	4	2	3	4	2	4	4	4	2	4	3	2	2	2	2	3	3	2
198	175秒	微信	60.219.242.91(黑龙江-哈尔滨)	是	2	19	1	2	2	1	1	5	5	1	1	1	5	1	5	7	1	1	7	7	1	1	7	7	1	5	5	5	5	5	1	1	1	1	1	1	1	5	1	5	1	4	4	4	4
199	246秒	微信	117.179.163.216(黑龙江-佳木斯)	是	2	17	1	1	2	1	2	4	2	4	4	2	4	2	2	5	3	3	5	5	4	4	4	5	5	3	3	4	3	3	4	4	3	4	3	2	3	4	4	3	3	2	2	2	2
200	162秒	微信	117.136.57.237(黑龙江-未知)	是	2	19	1	2	2	1	2	4	4	1	2	1	5	1	5	5	5	4	5	5	4	4	5	5	5	4	4	2	4	4	4	2	2	2	2	2	2	4	2	4	2	2	2	2	2
201	291秒	微信	112.102.150.68(黑龙江-哈尔滨)	是	2	20	1	1	2	1	3	4	4	2	2	1	4	2	4	6	5	2	5	6	3	3	5	5	1	4	4	4	5	4	5	1	1	3	1	1	1	4	1	4	1	3	4	3	3
202	155秒	微信	60.15.135.135(黑龙江-绥化)	是	1	20	1	2	2	2	5	5	1	5	5	5	1	5	1	7	1	7	7	7	1	7	7	7	1	5	5	5	5	5	3	1	1	4	1	5	1	5	5	5	5	4	4	4	4
203	252秒	微信	117.179.227.92(黑龙江-哈尔滨)	是	2	18	1	2	2	2	2	2	2	2	2	2	1	2	2	4	5	2	6	6	6	6	4	6	4	3	5	3	4	1	1	1	3	5	5	3	3	3	4	3	3	3	3	3	3
204	262秒	微信	43.225.208.234(黑龙江-哈尔滨)	是	2	18	3	1	1	2	3	5	5	2	2	3	3	3	3	4	4	3	4	4	4	4	4	4	4	3	3	3	3	3	3	3	3	3	3	3	3	3	3	3	3	2	2	2	2
205	177秒	微信	112.103.208.240(黑龙江-哈尔滨)	是	2	21	2	1	1	1	4	1	1	1	1	1	5	1	1	5	5	1	7	7	1	1	7	7	1	5	5	1	5	5	1	1	1	5	1	1	1	5	1	5	1	4	4	4	4
206	132秒	微信	117.136.56.197(黑龙江-哈尔滨)	是	2	18	3	2	1	1	3	3	3	3	3	3	3	3	3	4	4	4	4	4	4	4	4	4	4	3	3	3	3	3	3	3	3	3	3	3	3	3	3	3	3	2	2	2	2
207	153秒	微信	124.235.211.214(吉林-长春)	是	2	19	1	1	1	2	3	4	3	2	2	2	2	2	2	4	4	4	4	5	5	5	5	5	5	3	3	3	3	3	3	3	3	3	3	3	3	3	3	3	3	2	2	2	2
208	174秒	微信	113.3.39.177(黑龙江-绥化)	是	2	20	1	1	1	2	3	5	5	2	4	4	1	4	1	1	7	4	4	6	4	4	4	4	4	4	4	4	4	4	2	2	2	2	2	2	2	4	2	4	2	3	3	3	3
209	285秒	微信	60.15.156.232(黑龙江-绥化)	是	2	18	1	2	2	2	5	1	1	5	3	3	2	5	2	6	5	2	6	5	4	3	5	5	3	4	4	4	4	2	5	3	2	2	4	2	2	4	4	4	2	2	3	4	4
210	282秒	微信	113.2.116.184(黑龙江-绥化)	是	1	18	1	1	1	3	5	3	1	5	1	5	1	5	1	7	1	1	7	7	5	1	5	4	1	5	5	5	3	5	1	5	3	2	5	5	1	4	1	1	1	2	2	3	2
211	157秒	微信	111.41.29.91(黑龙江-齐齐哈尔)	是	1	20	1	1	1	2	5	1	1	5	5	5	5	1	1	3	5	3	4	4	5	3	3	3	5	2	2	4	2	2	4	2	2	4	2	2	2	2	2	2	2	2	2	2	2
212	258秒	微信	60.15.136.48(黑龙江-绥化)	是	2	18	3	2	2	2	2	2	3	2	5	3	2	2	2	7	1	1	7	5	5	4	4	5	3	5	4	3	4	5	4	1	1	2	2	2	1	4	2	4	1	4	4	4	4
213	159秒	微信	182.243.192.68(云南-曲靖)	是	1	19	1	2	1	2	2	2	2	2	4	4	2	1	1	5	4	4	4	4	4	5	4	4	4	3	4	4	4	4	4	4	4	3	3	3	3	3	3	3	3	2	2	2	2
214	130秒	微信	43.225.208.215(黑龙江-哈尔滨)	是	2	19	1	1	1	1	3	2	5	1	3	1	5	1	5	4	4	1	7	4	4	4	4	4	4	3	3	3	3	3	3	3	3	3	3	3	3	3	3	3	3	3	3	2	2
215	122秒	微信	218.24.123.48(辽宁-沈阳)	是	1	20	1	2	2	1	4	2	2	2	2	2	2	3	3	4	4	4	4	4	4	4	4	4	4	3	3	3	3	3	3	3	3	3	3	3	3	3	3	3	3	2	2	2	2
216	281秒	微信	223.104.113.93(黑龙江-哈尔滨)	是	2	20	1	2	2	2	3	4	2	2	2	3	3	2	2	5	3	1	5	7	2	2	6	6	1	4	4	2	5	4	1	1	1	2	2	1	2	4	2	4	1	3	4	4	4
217	228秒	微信	183.197.143.156(河北-廊坊)	是	1	19	1	2	1	2	3	3	3	3	3	3	4	3	3	4	4	4	4	4	4	4	4	4	4	3	3	3	3	3	3	3	3	3	3	3	3	3	3	3	3	2	2	2	2
218	220秒	微信	112.98.62.100(黑龙江-牡丹江)	是	1	19	1	1	1	1	4	5	3	4	2	3	3	4	3	4	4	4	4	4	4	4	4	4	4	3	3	3	3	4	3	3	4	3	2	2	4	4	2	2	2	2	2	2	2
219	204秒	微信	117.179.97.151(黑龙江-绥化)	是	2	19	1	2	1	1	4	3	2	4	4	4	2	4	2	4	4	3	4	4	5	4	3	4	4	3	3	3	3	3	3	3	3	3	3	3	3	3	3	3	3	3	3	3	3
220	291秒	微信	1.190.5.253(黑龙江-大庆)	是	2	20	2	2	2	2	2	5	3	2	3	2	4	3	4	7	4	3	5	5	4	5	5	4	4	5	3	3	4	3	4	4	5	4	3	1	4	3	3	3	4	1	1	3	2
221	222秒	微信	117.136.57.233(黑龙江-未知)	是	2	19	1	2	1	1	3	4	4	3	3	2	3	2	3	5	5	3	5	5	5	3	3	5	3	4	4	2	2	4	2	2	2	2	2	2	2	2	2	2	2	2	2	2	2
222	319秒	微信	122.158.149.173(黑龙江-牡丹江)	是	2	17	2	1	1	2	4	5	3	4	4	4	2	5	2	5	4	3	4	4	4	3	4	5	3	4	3	3	3	2	3	2	2	4	3	2	3	3	3	3	2	2	3	3	2
223	280秒	微信	117.136.57.225(黑龙江-未知)	是	2	17	3	1	1	2	4	4	4	2	3	3	3	2	2	3	5	3	5	5	3	3	5	5	3	4	2	4	4	4	4	4	4	4	2	2	2	4	2	3	2	2	3	3	2
224	127秒	微信	1.56.226.45(黑龙江-牡丹江)	是	2	19	1	1	1	3	2	3	2	2	3	4	3	2	3	6	1	1	6	4	5	5	5	5	3	4	4	3	4	4	4	3	3	3	3	3	3	3	3	3	3	2	2	3	2
225	295秒	微信	42.102.227.80(黑龙江-哈尔滨)	是	1	18	1	1	2	1	2	4	3	3	3	3	3	3	3	3	4	3	5	5	5	5	3	5	3	3	4	2	4	4	2	3	4	2	2	3	3	4	2	4	2	3	3	3	3
226	261秒	微信	111.41.154.241(黑龙江-哈尔滨)	是	2	18	1	2	2	2	3	4	3	2	3	2	3	3	3	5	5	2	5	5	3	3	5	5	3	4	4	3	3	4	3	4	4	2	3	1	2	4	2	3	1	2	3	3	2
227	334秒	微信	43.225.208.175(黑龙江-哈尔滨)	是	2	18	1	1	1	2	3	4	4	3	2	2	5	2	5	7	3	1	7	7	1	1	7	6	4	4	4	4	4	5	4	1	1	5	1	1	3	4	3	4	3	3	3	3	3
228	322秒	微信	113.7.83.66(黑龙江-牡丹江)	是	2	19	1	1	1	2	4	3	3	4	3	4	3	4	2	2	5	4	4	5	2	6	6	6	4	2	2	3	2	4	4	5	3	4	2	4	4	3	3	3	2	2	3	3	2
229	206秒	微信	117.179.114.52(黑龙江-齐齐哈尔)	是	2	19	1	2	2	2	5	5	3	1	4	1	5	1	5	5	5	3	6	7	3	3	6	5	5	4	4	3	3	4	3	1	1	3	1	1	1	5	1	5	1	4	4	4	4
230	223秒	微信	42.184.178.213(黑龙江-绥化)	是	1	19	1	2	1	1	4	3	2	2	2	2	3	3	5	7	1	1	7	7	5	1	5	6	2	5	5	3	3	5	3	3	2	3	3	3	3	3	3	3	3	2	2	2	2
231	331秒	微信	117.179.56.5(黑龙江-黑河)	是	2	18	1	2	1	1	3	3	2	3	3	2	3	3	3	4	5	1	4	4	1	1	4	4	1	3	3	4	3	3	3	3	3	1	1	1	1	3	3	3	3	2	2	2	2
232	311秒	微信	1.62.48.155(黑龙江-哈尔滨)	是	2	18	1	2	1	1	2	5	4	3	3	3	4	3	4	6	2	2	5	6	4	4	5	5	5	4	4	4	3	4	2	1	1	3	1	1	1	4	3	2	1	2	2	2	2
233	182秒	微信	111.41.189.164(黑龙江-哈尔滨)	是	2	20	2	2	1	1	2	2	2	2	2	2	2	2	2	1	1	1	1	6	1	1	6	6	1	1	1	1	1	1	1	1	1	1	1	1	1	1	1	1	1	3	3	3	3
234	250秒	微信	112.101.108.177(黑龙江-大庆)	是	2	19	1	1	1	2	3	2	3	4	3	4	2	2	2	6	5	4	4	4	4	4	4	4	4	3	3	3	3	3	3	3	3	3	3	3	3	3	4	3	3	2	2	2	2
235	223秒	微信	222.88.229.9(河南-南阳)	是	2	18	1	2	1	2	2	5	3	2	3	2	4	2	4	5	4	2	5	6	2	5	5	5	5	4	4	2	4	3	4	1	1	1	1	2	4	2	4	4	2	3	3	3	3
236	368秒	微信	111.41.161.62(黑龙江-哈尔滨)	是	2	20	1	2	2	2	2	4	2	2	2	2	2	3	3	5	3	3	5	4	4	5	4	5	4	3	3	2	4	5	2	2	4	2	4	4	3	3	5	2	5	2	2	3	3
237	188秒	微信	39.144.179.65(河南-鹤壁)	是	2	21	2	2	1	1	2	2	2	2	2	2	2	2	2	1	7	1	1	4	5	7	2	1	7	1	1	5	1	1	5	1	5	1	1	1	1	1	1	1	1	1	2	2	2
238	132秒	微信	113.6.181.104(黑龙江-齐齐哈尔)	是	2	19	1	2	1	1	3	2	2	3	3	2	3	3	2	4	4	4	5	4	4	4	6	5	3	3	4	3	2	4	3	4	3	3	4	3	3	4	3	3	3	3	3	2	3
239	138秒	微信	120.239.39.125(广东-茂名)	是	2	20	1	2	2	2	2	2	2	2	2	2	2	2	2	7	7	1	7	7	1	1	7	7	1	5	5	1	5	5	1	1	1	2	1	1	1	5	1	5	1	4	4	4	4
240	286秒	微信	113.5.7.254(黑龙江-哈尔滨)	是	2	17	3	2	2	2	4	3	3	2	2	2	3	2	2	2	4	1	4	4	2	3	5	5	4	3	3	4	4	2	3	3	3	4	4	3	4	2	3	2	2	2	2	2	2
241	343秒	微信	117.136.57.133(黑龙江-未知)	是	1	17	1	1	1	3	3	4	3	3	2	1	5	1	5	7	4	1	7	7	1	1	7	7	1	5	5	1	5	5	1	1	1	3	1	1	1	5	1	5	1	4	4	4	4
242	315秒	微信	113.5.4.191(黑龙江-哈尔滨)	是	2	21	2	2	2	1	4	5	5	2	2	2	4	2	4	4	7	1	5	5	3	5	5	5	3	4	4	4	4	4	2	1	1	1	1	1	2	1	1	1	1	2	1	1	1
243	197秒	微信	113.0.210.117(黑龙江-哈尔滨)	是	2	20	2	1	2	2	5	4	4	3	4	4	4	4	4	4	4	5	5	4	5	4	5	5	4	3	3	4	4	4	4	4	3	3	2	2	3	4	3	3	2	1	2	2	2
244	132秒	微信	117.136.57.155(黑龙江-未知)	是	2	18	3	1	1	3	2	2	2	2	2	2	2	2	2	7	5	1	4	4	3	1	5	1	1	5	5	5	5	5	1	1	1	3	3	3	3	3	3	3	3	3	3	3	3
245	145秒	微信	117.179.75.202(黑龙江-伊春)	是	2	20	2	2	1	2	2	2	3	3	3	3	3	3	3	4	4	4	4	4	4	4	4	4	4	4	4	3	4	4	4	2	3	3	3	2	3	4	4	4	4	2	2	3	2
246	295秒	微信	111.41.13.89(黑龙江-牡丹江)	是	2	19	1	2	1	1	3	3	3	3	3	2	3	3	3	5	3	3	5	5	3	4	4	5	3	4	4	4	4	4	2	2	3	3	3	2	3	3	3	4	3	3	3	3	3
247	304秒	微信	123.164.19.202(黑龙江-齐齐哈尔)	是	2	18	3	2	1	2	2	4	4	1	1	2	4	1	5	5	4	3	5	6	2	3	5	6	3	4	4	2	4	5	1	1	1	3	1	1	1	4	2	4	2	3	3	3	3
248	354秒	微信	223.104.113.98(黑龙江-哈尔滨)	是	2	18	1	1	1	1	2	4	4	3	3	3	3	3	3	7	5	3	6	4	4	3	4	4	4	5	4	4	3	5	3	1	1	1	1	1	1	4	2	4	1	3	3	3	3
249	336秒	微信	42.102.153.49(黑龙江-哈尔滨)	是	2	18	1	2	1	2	2	4	2	2	2	3	2	2	3	5	5	3	5	5	3	5	6	6	3	4	4	3	3	4	2	2	2	2	2	2	2	2	2	4	2	3	3	3	3
250	294秒	微信	61.158.83.189(黑龙江-佳木斯)	是	1	18	1	2	2	1	3	5	3	3	1	2	3	3	2	3	5	2	6	4	6	4	4	5	5	4	4	4	4	2	1	1	4	4	1	1	3	4	3	4	1	3	3	3	3
251	191秒	微信	1.57.178.255(黑龙江-双鸭山)	是	2	18	1	1	1	3	3	2	2	4	3	3	3	3	2	5	4	4	5	5	4	4	5	5	4	3	4	3	3	4	3	2	3	2	2	2	2	4	3	4	3	3	3	3	3
252	351秒	微信	1.56.227.35(黑龙江-牡丹江)	是	1	18	1	1	1	1	1	4	4	3	1	1	4	1	1	7	1	1	7	7	1	1	7	7	4	5	5	2	5	5	1	1	1	2	2	1	1	5	1	4	1	4	4	4	4
253	191秒	微信	117.136.7.228(黑龙江-哈尔滨)	是	1	19	1	1	1	1	5	5	5	5	2	2	5	5	5	7	5	1	7	7	1	1	7	7	5	5	5	1	5	5	1	1	1	1	1	1	1	5	1	5	1	4	4	4	4
254	316秒	微信	111.41.189.182(黑龙江-哈尔滨)	是	2	19	1	2	2	1	2	5	5	2	2	2	3	2	5	5	6	1	6	5	3	5	3	6	4	4	3	3	5	5	3	1	1	3	2	2	4	3	4	3	4	3	2	3	2
255	124秒	微信	42.102.162.121(黑龙江-哈尔滨)	是	1	20	1	1	2	2	2	5	4	1	1	1	5	1	4	7	7	1	7	7	1	1	1	7	1	3	3	3	3	5	2	4	4	4	4	4	3	4	2	3	3	3	3	3	3
256	304秒	微信	1.189.153.201(黑龙江-哈尔滨)	是	2	18	3	2	2	1	3	2	1	3	3	3	2	2	2	5	5	3	5	5	5	5	5	5	5	4	4	4	4	4	3	4	4	2	2	1	4	4	3	4	3	3	3	3	3
257	171秒	微信	111.41.185.121(黑龙江-哈尔滨)	是	2	19	1	2	2	1	1	5	5	1	1	1	1	1	1	7	1	4	7	7	4	7	5	5	5	5	5	5	5	5	5	5	2	5	5	5	5	5	5	5	5	4	4	4	4
258	209秒	微信	43.225.208.144(黑龙江-哈尔滨)	是	2	19	1	1	2	3	3	5	3	3	2	2	3	2	4	5	5	1	7	7	1	1	5	7	1	5	5	1	4	5	2	1	1	1	1	1	1	5	3	5	1	4	4	4	4
259	282秒	微信	112.102.214.208(黑龙江-哈尔滨)	是	2	18	1	1	1	2	4	2	3	4	4	4	3	4	2	4	4	1	5	4	5	5	4	5	3	3	3	4	4	2	2	4	4	4	4	2	4	2	4	2	2	1	1	1	1
260	150秒	微信	60.15.135.74(黑龙江-绥化)	是	2	18	1	1	1	3	3	4	4	2	3	3	4	3	4	4	4	2	6	6	2	2	6	6	2	4	4	2	4	4	3	2	2	4	2	2	2	4	2	4	2	3	3	3	3
261	132秒	微信	111.41.138.133(黑龙江-哈尔滨)	是	1	20	1	1	1	1	3	5	3	3	2	1	2	2	2	3	3	3	3	2	3	2	2	3	3	2	3	2	2	2	3	2	2	3	2	2	3	2	2	2	2	2	2	2	1
262	175秒	微信	112.103.90.233(黑龙江-哈尔滨)	是	2	19	1	2	2	3	5	1	1	5	5	5	1	5	1	7	1	7	7	7	7	1	1	7	1	5	5	5	5	5	5	1	5	1	5	5	1	5	1	1	5	4	4	4	4
263	248秒	微信	125.211.5.105(黑龙江-哈尔滨)	是	1	20	1	1	1	2	2	4	3	1	1	2	4	2	2	3	5	1	4	5	3	3	3	4	5	3	3	3	3	3	3	3	3	3	3	3	3	3	3	3	3	2	2	2	2
264	260秒	微信	111.41.215.213(黑龙江-齐齐哈尔)	是	2	19	1	2	2	1	1	4	4	2	3	1	4	2	3	4	5	3	4	3	4	5	1	5	4	3	2	4	3	2	2	2	3	2	2	2	2	3	4	4	3	2	2	2	2
265	132秒	微信	111.41.100.170(黑龙江-鸡西)	是	1	19	1	2	2	1	2	2	2	2	2	2	2	2	2	7	7	7	7	7	7	7	7	7	7	5	5	5	5	5	5	5	5	5	5	5	5	5	5	5	5	4	4	4	4
266	311秒	微信	43.225.208.178(黑龙江-哈尔滨)	是	1	18	1	2	1	1	1	5	5	1	1	1	5	1	5	3	7	1	7	7	1	1	7	7	1	4	4	1	4	4	1	1	1	2	2	2	2	4	2	4	2	4	4	4	4
267	234秒	微信	42.103.147.151(黑龙江-鸡西)	是	2	20	1	2	2	1	2	5	5	1	2	1	4	2	4	7	1	1	7	7	1	1	1	7	1	5	4	4	5	5	4	4	3	5	4	1	5	5	5	1	1	3	3	3	3
268	343秒	微信	36.97.121.180(吉林-松原)	是	2	21	2	2	2	1	2	2	2	2	2	2	2	2	2	4	5	1	6	6	3	5	5	6	2	2	4	3	4	4	2	5	5	2	4	4	4	2	5	2	4	2	3	3	3
269	287秒	微信	117.179.140.193(黑龙江-绥化)	是	2	18	3	1	1	1	3	5	4	3	3	3	2	2	2	4	4	4	4	4	4	4	4	4	4	3	3	3	3	3	3	4	2	3	2	3	2	3	2	3	4	2	3	3	3
270	328秒	微信	117.179.88.151(黑龙江-双鸭山)	是	2	19	1	1	1	2	3	2	3	5	4	4	3	3	2	4	4	3	4	5	4	5	5	4	4	4	4	3	3	4	1	3	2	3	3	3	4	4	4	4	3	3	2	3	3
271	320秒	微信	113.2.187.30(黑龙江-鸡西)	是	2	22	1	2	1	2	3	4	4	2	3	3	4	3	2	5	4	2	6	6	2	4	5	5	3	4	4	3	4	4	2	1	2	2	3	1	2	2	3	3	2	3	3	3	3
272	144秒	微信	123.167.68.204(黑龙江-哈尔滨)	是	1	19	1	1	1	3	3	3	3	3	3	3	3	3	3	5	5	5	5	5	3	3	5	5	5	4	4	4	4	4	4	4	4	4	4	4	4	4	2	4	2	3	3	3	3
273	314秒	微信	113.0.90.101(黑龙江-哈尔滨)	是	2	18	3	1	1	2	3	4	5	3	4	3	2	2	2	3	6	1	6	5	4	5	5	5	3	5	5	5	5	5	2	2	3	2	2	1	3	4	1	4	3	3	3	3	4
274	148秒	微信	112.102.246.103(黑龙江-哈尔滨)	是	2	19	1	2	2	1	3	3	3	2	3	3	3	3	3	4	4	4	4	4	4	4	4	4	4	3	3	3	3	3	3	3	3	3	3	3	3	3	3	3	3	2	2	2	2
275	273秒	微信	117.179.49.175(黑龙江-黑河)	是	1	18	1	2	1	2	2	3	4	3	3	2	2	2	3	5	6	2	4	5	5	4	6	6	4	4	3	4	3	2	3	2	2	4	3	3	4	4	4	2	3	3	2	2	2
276	304秒	微信	117.179.22.87(黑龙江-哈尔滨)	是	1	18	1	1	1	2	3	2	2	4	5	5	3	4	2	6	2	4	6	5	5	5	5	5	4	4	4	3	3	4	2	3	4	3	4	2	3	3	3	3	3	2	2	2	2
277	224秒	微信	111.41.101.137(黑龙江-鸡西)	是	2	18	1	1	1	1	1	5	5	1	5	1	5	1	5	7	7	1	7	7	1	1	7	7	1	5	5	1	5	5	1	1	1	1	1	1	1	5	1	5	1	4	4	4	4
278	122秒	微信	117.179.204.69(黑龙江-齐齐哈尔)	是	1	19	1	1	1	2	2	4	2	2	2	2	2	2	2	4	4	4	4	4	4	4	4	4	4	3	3	3	3	3	3	3	3	3	3	3	3	3	3	3	3	2	2	2	2
279	392秒	微信	221.202.73.44(辽宁-营口)	是	2	18	1	2	1	1	3	5	2	4	5	3	1	3	1	3	4	1	7	4	3	4	4	5	4	3	3	3	2	2	2	4	2	2	3	1	1	3	1	1	1	1	3	3	2
280	378秒	微信	1.63.25.162(黑龙江-鸡西)	是	1	19	1	2	1	2	3	4	5	2	1	1	2	1	4	4	5	1	5	5	3	3	5	5	5	4	3	4	4	4	2	2	2	2	2	2	2	4	2	4	2	3	3	3	3
281	294秒	微信	112.37.200.183(山东-滨州)	是	2	18	1	1	1	1	4	2	3	4	4	4	2	2	2	5	4	4	5	5	5	5	4	5	5	4	3	3	3	4	3	3	3	3	2	3	3	3	3	3	3	2	2	2	2
282	130秒	微信	112.99.97.230(黑龙江-七台河)	是	1	19	1	1	1	1	5	3	2	5	3	5	1	5	5	5	5	4	5	7	7	7	7	7	7	5	5	5	5	5	5	5	5	5	5	5	5	5	5	5	5	4	4	4	4
283	327秒	微信	61.167.204.131(黑龙江-哈尔滨)	是	2	17	3	2	2	1	1	5	5	1	1	1	5	1	5	7	7	3	4	5	1	5	5	5	3	4	4	5	3	4	2	1	1	4	2	1	2	4	2	3	3	3	2	4	4
284	174秒	微信	43.225.208.170(黑龙江-哈尔滨)	是	1	17	1	2	2	1	1	5	5	1	1	1	5	1	5	7	1	1	7	7	1	1	7	7	1	5	5	1	5	5	1	1	1	1	1	1	1	5	1	5	1	4	4	4	4
285	285秒	微信	117.179.206.186(黑龙江-齐齐哈尔)	是	2	20	1	1	2	1	3	5	5	2	1	1	5	1	5	5	1	5	5	5	1	1	5	1	1	4	4	1	4	4	1	1	1	4	1	1	1	4	1	4	1	3	3	3	3
286	132秒	微信	117.179.59.161(黑龙江-黑河)	是	2	18	1	2	2	1	2	5	4	2	3	3	3	3	3	4	4	4	4	4	4	4	4	4	5	4	4	4	4	4	4	4	4	4	4	4	4	4	3	3	4	3	3	3	3
287	221秒	微信	112.102.165.66(黑龙江-哈尔滨)	是	1	19	1	1	2	2	3	5	3	5	1	1	5	1	1	1	7	1	4	4	4	4	4	4	4	3	3	5	1	5	5	1	1	1	1	1	3	4	4	4	4	2	2	2	2
288	182秒	微信	218.24.123.148(辽宁-沈阳)	是	2	19	1	2	1	1	3	3	5	4	4	3	3	1	4	7	1	1	7	7	1	1	7	7	1	5	5	1	5	5	1	1	2	1	2	1	1	5	1	5	1	4	4	4	4
289	197秒	微信	111.41.102.69(黑龙江-鸡西)	是	1	18	1	2	1	1	2	2	2	2	2	2	2	2	2	3	4	4	1	5	4	5	4	5	5	2	2	3	3	4	4	4	4	4	3	2	3	3	1	3	1	2	2	2	2
290	347秒	微信	111.41.23.116(黑龙江-佳木斯)	是	2	19	1	1	2	2	3	3	3	3	3	3	3	3	3	4	5	2	4	5	4	4	4	4	4	3	3	3	3	4	2	2	2	2	2	1	1	3	2	4	1	2	2	3	2
291	312秒	微信	113.5.8.10(黑龙江-哈尔滨)	是	2	19	1	2	1	2	3	5	4	2	2	1	4	2	2	5	3	1	5	5	3	3	5	5	3	4	3	2	3	4	1	1	1	1	1	1	1	4	1	4	1	3	3	3	3
292	304秒	微信	59.109.209.190(北京-北京)	是	1	20	1	1	1	1	2	5	4	4	3	3	3	1	3	6	5	5	6	6	4	4	4	4	4	4	4	4	4	4	4	4	4	3	2	1	2	4	2	4	2	3	3	3	3
293	132秒	微信	113.4.162.24(黑龙江-哈尔滨)	是	2	20	1	2	2	1	2	3	3	2	2	2	2	2	2	7	5	1	7	7	1	1	6	6	6	5	5	5	5	5	2	1	1	1	1	1	1	5	5	5	5	4	4	4	4
294	278秒	微信	113.5.4.99(黑龙江-哈尔滨)	是	2	19	1	2	2	1	2	4	4	2	3	2	4	2	4	6	4	1	6	6	2	4	5	5	4	4	4	3	4	4	2	3	2	3	2	1	2	4	4	3	1	3	3	3	3
295	366秒	微信	117.136.7.103(黑龙江-大庆)	是	1	19	1	2	1	2	3	5	3	4	3	2	4	3	2	5	4	5	5	6	2	5	4	5	4	4	4	1	4	5	4	4	4	2	4	1	3	4	2	2	5	3	3	3	3
296	397秒	微信	117.179.65.181(黑龙江-伊春)	是	2	18	1	2	2	1	4	3	3	4	4	5	2	4	2	7	3	1	7	7	2	3	7	7	2	5	5	3	5	5	1	1	2	1	2	2	1	4	2	3	1	3	4	4	3
297	381秒	微信	117.179.151.158(黑龙江-绥化)	是	2	19	1	2	2	1	4	3	4	3	3	3	3	3	4	5	4	2	6	6	5	4	5	5	4	4	4	3	3	3	2	2	2	2	2	1	3	3	1	3	2	3	3	3	3
298	303秒	微信	223.104.17.249(黑龙江-哈尔滨)	是	2	18	1	1	2	2	3	5	3	3	3	4	4	3	3	5	4	3	5	4	5	5	3	5	4	4	3	5	2	3	4	3	5	4	4	2	3	3	3	1	3	2	1	3	2
299	248秒	微信	113.5.178.229(黑龙江-绥化)	是	2	20	2	1	1	1	2	5	4	2	2	2	4	2	2	5	5	4	5	5	4	5	5	5	4	3	3	3	3	3	3	4	4	4	2	3	3	4	3	3	4	2	3	3	3
300	312秒	微信	111.40.200.60(黑龙江-哈尔滨)	是	2	20	1	2	1	1	2	2	3	2	2	2	3	2	2	4	5	3	4	4	4	3	4	4	3	3	3	4	2	2	3	4	3	2	2	2	2	3	3	2	3	2	2	2	2
301	232秒	微信	113.4.45.206(黑龙江-哈尔滨)	是	2	19	1	2	2	1	4	2	3	4	3	4	2	4	1	5	4	3	6	6	4	4	4	6	4	4	3	3	3	4	3	3	3	3	3	3	3	3	3	2	3	2	2	2	2
302	249秒	微信	111.41.189.212(黑龙江-哈尔滨)	是	2	19	1	2	1	1	5	3	2	2	2	2	2	2	2	5	5	4	5	5	4	4	4	5	4	4	4	4	4	4	3	4	4	4	4	2	2	4	4	4	4	2	2	3	2
303	327秒	微信	43.225.208.204(黑龙江-哈尔滨)	是	2	21	2	2	2	1	2	4	4	2	2	4	4	2	4	4	5	1	4	6	1	5	5	5	5	4	4	4	3	3	2	2	2	2	4	1	3	3	4	4	2	2	3	3	3
304	219秒	微信	117.136.7.235(黑龙江-哈尔滨)	是	2	19	1	1	1	2	5	2	1	5	5	5	1	5	1	4	4	2	4	4	4	7	4	4	4	2	2	4	2	4	3	3	4	4	3	2	4	2	3	4	3	2	2	2	2
305	195秒	微信	111.41.100.86(黑龙江-鸡西)	是	1	17	1	2	1	1	1	5	5	1	1	1	5	2	2	4	4	4	4	4	4	4	4	4	4	3	3	3	3	4	4	3	3	3	3	3	3	3	3	3	3	2	2	2	2
306	407秒	微信	112.102.172.147(黑龙江-哈尔滨)	是	2	20	2	1	2	1	4	5	4	4	5	5	4	3	3	4	5	3	5	4	2	4	6	6	4	3	3	4	4	4	2	3	4	3	2	1	3	4	2	4	1	3	3	3	3
307	340秒	微信	58.243.250.179(安徽-未知)	是	1	18	1	2	1	2	2	2	1	2	2	2	3	2	1	3	3	4	5	4	1	2	3	2	2	4	4	3	4	4	2	2	2	2	3	1	1	4	1	4	1	3	4	4	4
308	334秒	微信	221.207.204.191(黑龙江-哈尔滨)	是	2	18	1	1	2	2	2	5	5	3	3	2	5	1	2	3	7	1	5	5	4	5	5	5	4	5	4	3	5	5	2	2	3	1	3	1	2	3	3	4	2	3	3	3	3
309	253秒	微信	60.15.187.17(黑龙江-绥化)	是	2	18	1	1	1	1	5	2	2	5	3	3	1	1	1	2	7	2	4	5	5	6	4	4	4	3	3	3	3	1	3	5	4	5	5	3	5	3	5	4	5	1	2	2	1
310	199秒	微信	117.179.226.105(黑龙江-哈尔滨)	是	2	19	1	2	2	1	2	3	3	4	4	4	3	4	3	4	5	3	5	4	4	4	4	4	4	3	3	4	3	4	3	3	3	2	2	2	2	4	1	4	2	2	2	2	2
311	332秒	微信	43.225.208.134(黑龙江-哈尔滨)	是	2	18	3	2	1	2	2	5	5	2	3	2	4	2	5	4	4	1	4	5	1	1	5	5	1	4	4	1	4	4	4	1	1	1	1	1	1	3	4	4	1	2	3	4	2
312	281秒	微信	60.15.130.203(黑龙江-绥化)	是	2	20	2	2	1	1	2	3	4	2	5	2	4	3	2	3	5	1	4	5	7	4	5	4	5	2	3	4	3	4	3	3	4	2	2	2	4	3	2	2	3	2	2	2	3
313	317秒	微信	111.43.194.50(黑龙江-哈尔滨)	是	2	18	3	1	1	2	4	3	3	4	4	5	4	5	2	5	5	2	6	5	3	7	6	5	6	2	2	5	3	4	3	4	5	4	2	1	5	2	4	2	2	2	3	4	4
314	214秒	微信	111.41.229.124(黑龙江-大庆)	是	1	19	1	1	1	1	2	5	4	1	2	3	2	2	2	4	4	4	4	4	4	4	4	4	4	4	4	2	3	4	2	1	3	3	2	3	3	4	1	4	1	3	3	3	3
315	349秒	微信	111.41.124.134(黑龙江-黑河)	是	1	18	1	2	2	1	2	4	3	2	1	2	2	2	1	6	2	1	4	6	2	3	6	6	2	4	4	3	2	4	3	1	2	2	2	2	2	4	2	4	2	2	3	3	3
316	187秒	微信	113.4.67.232(黑龙江-哈尔滨)	是	1	21	3	2	1	1	5	5	4	5	4	4	4	4	4	5	5	5	5	5	5	5	5	5	5	4	4	4	4	4	4	4	4	4	4	4	4	4	4	4	4	3	3	3	3
317	195秒	微信	111.41.25.118(黑龙江-齐齐哈尔)	是	1	20	1	1	1	2	5	5	2	2	2	2	2	2	2	5	2	1	5	5	2	2	5	5	1	4	3	3	4	4	2	2	5	5	3	2	2	4	3	4	2	3	3	3	3
318	379秒	微信	125.211.31.254(黑龙江-哈尔滨)	是	2	19	1	2	2	1	2	2	3	4	2	3	2	4	2	7	4	3	7	6	4	3	6	6	1	4	4	5	4	5	1	1	2	2	4	1	2	5	2	3	1	2	2	2	2
319	200秒	微信	117.179.240.62(黑龙江-哈尔滨)	是	2	19	1	2	1	1	2	3	3	2	2	3	2	3	2	6	1	1	6	6	3	3	6	7	3	4	4	2	3	5	2	1	1	1	1	1	1	5	1	4	2	3	3	3	3
320	154秒	微信	113.5.12.125(黑龙江-哈尔滨)	是	2	20	1	2	2	1	5	2	2	3	3	3	4	4	3	7	4	2	4	4	4	4	4	4	4	4	3	4	4	4	3	3	3	4	4	4	4	3	4	4	4	3	3	3	3
321	321秒	微信	42.185.102.216(黑龙江-齐齐哈尔)	是	2	17	1	2	2	1	3	4	5	2	1	3	4	3	4	5	3	6	5	5	5	4	6	6	6	4	4	2	4	4	3	3	3	3	2	2	2	4	2	4	2	3	3	3	3
322	346秒	微信	117.179.75.163(黑龙江-伊春)	是	2	17	2	2	2	1	3	5	4	3	3	3	4	3	3	6	5	5	5	4	5	5	3	6	3	4	3	5	3	2	4	3	3	3	4	3	4	2	5	1	4	2	2	2	2
323	371秒	微信	60.219.242.250(黑龙江-哈尔滨)	是	2	20	1	2	2	1	2	5	4	2	2	2	4	1	4	7	4	1	7	7	2	2	7	7	2	4	4	5	4	5	1	1	1	1	1	1	1	5	1	5	1	4	4	4	4
324	257秒	微信	61.158.63.252(黑龙江-哈尔滨)	是	1	19	1	2	2	1	3	2	5	2	3	2	5	2	2	2	6	1	3	1	2	2	6	2	2	5	5	2	4	4	2	1	4	2	2	1	4	4	1	4	1	3	3	3	3
325	179秒	微信	221.209.40.183(黑龙江-齐齐哈尔)	是	1	20	1	2	2	1	2	2	1	1	2	1	4	2	5	4	4	4	4	4	4	4	4	4	4	3	3	3	3	3	3	3	3	3	3	3	3	3	3	3	3	3	3	3	3
326	339秒	微信	122.159.33.168(黑龙江-哈尔滨)	是	2	19	2	2	1	1	4	3	2	5	3	3	1	5	1	5	3	5	3	5	3	5	2	5	3	1	3	4	3	1	3	2	4	2	4	1	4	1	5	2	4	2	2	3	3
327	243秒	微信	117.136.7.97(黑龙江-大庆)	是	2	20	1	2	1	2	4	3	3	2	5	4	1	5	1	4	5	1	7	7	1	4	7	7	7	4	4	3	5	4	1	1	1	2	1	1	1	5	3	5	1	3	2	2	2
328	250秒	微信	117.179.139.134(黑龙江-绥化)	是	2	19	1	2	2	2	3	5	2	3	1	4	3	4	1	7	5	2	7	5	3	2	6	7	1	5	5	3	4	5	1	1	1	3	1	1	1	3	3	2	1	3	3	3	3
329	353秒	微信	117.136.56.62(黑龙江-哈尔滨)	是	2	18	1	2	2	2	2	4	4	2	4	4	5	3	2	4	4	3	6	5	5	7	3	6	6	4	4	3	1	3	5	5	5	4	3	2	4	3	2	4	3	2	2	2	2
330	361秒	微信	43.225.208.191(黑龙江-哈尔滨)	是	1	18	2	1	1	2	1	5	5	1	1	1	5	1	5	4	5	2	3	5	4	5	5	5	4	3	3	4	3	2	2	3	2	2	2	2	3	4	2	4	2	3	2	3	3
331	132秒	微信	223.104.114.169(黑龙江-鹤岗)	是	2	20	2	2	1	1	4	1	1	5	4	4	1	1	3	4	4	4	4	4	4	4	4	4	4	3	3	4	3	3	3	3	3	3	3	3	3	3	2	3	3	1	3	3	3
332	282秒	微信	60.218.93.207(黑龙江-大庆)	是	1	19	1	2	2	1	2	5	5	1	2	1	5	1	5	7	1	1	5	7	6	2	5	5	1	5	5	1	5	5	1	1	2	5	1	4	1	5	1	5	1	4	4	4	4
333	347秒	微信	113.5.4.61(黑龙江-哈尔滨)	是	2	18	1	1	1	2	2	5	4	3	1	1	4	2	4	7	1	1	7	7	4	1	6	7	3	5	4	3	4	5	3	1	2	3	2	1	1	4	2	5	1	3	3	3	3
334	396秒	微信	117.136.57.202(黑龙江-未知)	是	1	20	2	2	2	1	2	5	3	3	2	4	2	2	4	4	4	3	6	6	3	3	6	6	2	4	4	2	4	4	4	4	3	2	2	3	2	4	1	4	1	3	4	4	4
335	314秒	微信	42.102.191.26(黑龙江-哈尔滨)	是	2	19	1	1	1	2	2	5	5	2	2	2	4	2	4	5	3	1	4	4	5	4	5	5	5	4	3	4	4	4	4	4	2	3	3	3	3	3	3	3	3	2	2	2	2
336	168秒	微信	1.63.180.148(黑龙江-绥化)	是	2	18	3	2	1	1	2	5	5	2	2	2	4	2	4	4	5	1	4	4	5	4	4	4	3	4	4	3	3	4	3	1	3	3	3	3	3	3	3	3	3	4	4	4	4
337	132秒	微信	1.62.225.177(黑龙江-哈尔滨)	是	2	19	1	2	1	2	4	3	2	4	4	4	2	4	2	6	3	3	6	6	3	3	6	6	3	4	4	2	4	4	2	2	2	2	2	2	2	4	2	4	2	4	4	4	4
338	411秒	微信	112.102.167.184(黑龙江-哈尔滨)	是	1	21	1	2	1	2	2	4	4	2	3	2	4	2	4	5	2	2	5	5	5	5	3	6	3	4	4	2	2	4	2	4	4	4	2	4	4	2	2	4	2	2	2	2	2
339	218秒	微信	117.136.7.224(黑龙江-哈尔滨)	是	2	18	1	1	1	2	5	2	1	5	5	4	2	4	2	6	5	2	6	4	5	4	4	4	4	3	3	3	3	3	3	3	3	3	3	3	3	3	3	3	3	2	2	2	2
340	241秒	微信	117.136.7.6(黑龙江-大庆)	是	1	19	1	2	2	3	4	1	1	5	5	5	1	5	1	3	3	5	5	5	5	7	5	7	5	4	4	4	3	4	3	3	3	4	5	1	1	1	2	2	4	2	2	2	2
341	197秒	微信	1.60.114.203(黑龙江-七台河)	是	2	20	2	2	1	2	4	2	2	4	2	4	2	4	2	5	4	4	5	5	2	5	5	5	3	4	3	4	2	4	3	2	4	2	2	1	2	4	3	2	2	3	3	3	3
342	255秒	微信	111.41.39.227(黑龙江-绥化)	是	2	20	1	2	2	2	1	4	5	1	1	1	1	1	3	4	4	1	4	5	1	1	1	5	4	2	2	2	3	3	2	1	1	3	1	1	1	3	2	3	2	2	2	2	1
343	130秒	微信	42.102.158.134(黑龙江-哈尔滨)	是	2	19	1	2	1	2	2	3	2	2	2	2	2	2	2	5	5	5	5	4	4	4	4	5	5	3	3	3	3	3	3	3	5	2	2	3	3	2	3	2	2	2	2	2	2
344	237秒	微信	223.104.178.237(内蒙古-通辽)	是	2	20	1	2	2	3	3	3	2	2	3	3	2	5	2	6	2	5	6	6	2	4	4	4	5	4	4	4	4	4	2	3	1	5	2	1	1	3	2	2	1	3	4	4	4
345	199秒	微信	112.113.43.254(云南-曲靖)	是	2	18	1	2	2	1	3	5	3	3	5	3	3	3	3	7	1	3	7	7	2	2	7	7	2	5	5	3	4	5	2	1	1	1	1	1	1	5	1	4	3	3	3	3	3
346	403秒	微信	60.219.229.54(黑龙江-哈尔滨)	是	2	19	1	2	2	1	5	4	2	1	5	2	5	5	2	7	1	1	7	7	6	7	6	7	6	5	1	3	5	5	5	5	1	5	5	1	1	5	5	5	1	4	4	4	4
347	289秒	微信	111.41.180.174(黑龙江-哈尔滨)	是	2	18	1	2	1	1	4	2	1	3	1	3	4	3	3	7	2	1	7	7	1	1	7	7	1	5	5	1	5	5	1	1	1	5	1	1	1	4	3	5	2	3	3	3	3
348	341秒	微信	117.179.164.66(黑龙江-佳木斯)	是	1	18	1	2	1	1	2	2	2	2	2	2	2	2	2	4	4	4	4	4	4	4	4	4	4	3	3	3	3	3	3	3	3	3	3	3	3	3	3	3	3	2	2	2	2
349	213秒	微信	117.136.56.87(黑龙江-哈尔滨)	是	1	21	3	2	1	1	4	2	2	5	3	2	4	5	3	4	5	1	7	5	4	1	5	4	4	4	4	2	5	4	2	1	2	3	3	3	3	3	3	3	3	1	1	1	1
350	209秒	微信	42.184.190.0(黑龙江-绥化)	是	2	19	1	2	2	3	2	4	4	2	3	3	5	2	1	7	3	5	5	7	1	1	5	5	1	5	4	2	4	4	1	1	1	2	2	2	2	2	2	4	4	3	3	3	3
351	311秒	微信	111.41.4.35(黑龙江-七台河)	是	2	21	2	2	2	1	3	4	1	5	3	5	1	5	1	5	1	7	5	7	1	7	7	7	1	3	3	2	5	5	1	3	5	5	5	1	5	4	4	3	5	1	2	3	3
352	345秒	微信	113.5.8.19(黑龙江-哈尔滨)	是	1	20	1	2	2	1	2	5	3	2	2	2	4	2	2	7	5	1	6	5	5	3	5	6	3	4	4	4	4	4	2	2	2	2	2	2	2	4	1	2	4	2	3	3	2
353	315秒	微信	43.225.208.191(黑龙江-哈尔滨)	是	1	19	1	1	1	3	1	5	5	2	1	2	5	2	5	7	2	2	5	6	1	2	2	7	2	5	5	3	5	3	2	2	4	3	4	2	5	3	2	5	2	4	4	4	4
354	237秒	微信	111.41.173.37(黑龙江-哈尔滨)	是	2	18	1	1	1	1	3	4	2	4	1	1	3	1	5	5	5	3	5	5	3	3	5	5	3	4	4	4	3	4	3	1	2	4	2	1	3	3	4	4	3	3	3	3	3
355	255秒	微信	111.41.120.149(黑龙江-黑河)	是	2	19	2	1	1	2	2	3	3	3	2	3	1	2	4	5	2	5	4	5	5	5	5	5	5	4	4	4	4	4	4	4	4	4	3	4	3	3	3	4	4	2	2	2	2
356	144秒	微信	117.179.252.10(黑龙江-哈尔滨)	是	2	18	1	1	1	1	2	2	2	2	2	2	2	2	2	5	5	4	5	5	4	4	5	5	4	4	3	3	4	4	4	3	2	2	2	2	2	4	3	4	3	2	2	2	2
357	394秒	微信	1.191.222.116(黑龙江-大兴安岭)	是	2	19	2	1	1	2	4	2	2	2	3	2	3	2	3	5	3	4	4	5	5	5	5	5	5	3	3	4	4	4	1	1	4	4	4	1	4	3	4	3	4	2	3	3	3
358	280秒	微信	42.102.175.86(黑龙江-哈尔滨)	是	2	20	1	2	1	2	2	1	4	2	3	2	4	2	1	3	3	1	4	5	4	5	5	5	5	3	3	4	3	3	4	2	2	4	2	2	3	3	2	3	2	2	3	3	3
359	241秒	微信	111.41.16.188(黑龙江-鸡西)	是	1	20	1	1	2	1	2	3	2	5	3	5	5	5	5	7	7	1	7	7	1	1	7	7	1	5	5	1	5	5	1	1	1	5	1	1	1	5	1	5	5	4	4	4	4
360	235秒	微信	117.179.59.198(黑龙江-黑河)	是	2	18	1	1	2	1	3	4	3	3	4	2	5	2	4	6	2	2	4	5	3	5	3	5	3	4	4	4	4	4	2	2	4	4	4	2	2	4	2	4	2	3	3	3	3
361	329秒	微信	1.188.12.65(黑龙江-黑河)	是	1	17	1	1	1	3	2	5	4	2	2	2	4	2	4	5	5	1	5	5	3	3	5	5	3	4	4	2	4	4	2	2	2	2	2	2	2	4	2	4	2	3	3	3	3
362	275秒	微信	112.99.152.173(黑龙江-鸡西)	是	1	17	1	2	1	3	4	5	4	2	1	2	2	2	1	5	5	1	6	5	4	1	4	4	5	5	5	1	4	4	3	1	1	1	3	1	1	5	1	5	1	3	3	3	3
363	330秒	微信	221.208.213.226(黑龙江-大庆)	是	2	17	3	1	1	2	2	4	3	3	2	3	3	3	3	1	3	1	3	3	1	2	1	1	1	4	4	1	4	4	1	1	1	1	1	1	1	4	1	4	4	3	3	3	3
364	365秒	微信	111.25.37.167(吉林-长春)	是	2	19	1	1	1	3	3	4	3	3	3	3	3	3	2	5	4	2	5	5	4	5	5	4	5	4	3	4	4	5	4	4	3	2	2	1	2	4	2	3	1	3	3	3	3
365	352秒	微信	42.102.146.137(黑龙江-哈尔滨)	是	2	17	1	1	1	2	2	3	5	2	1	2	4	2	4	5	4	4	4	4	4	3	5	5	5	4	3	5	4	3	2	4	4	4	3	3	2	3	4	4	4	2	2	3	3
366	404秒	微信	1.57.232.105(黑龙江-鸡西)	是	2	19	1	2	2	2	2	5	4	2	1	2	4	2	3	5	5	2	5	5	3	1	5	5	4	3	4	2	3	4	1	1	1	1	1	1	1	4	1	4	1	2	2	3	3
367	269秒	微信	1.188.211.168(黑龙江-绥化)	是	2	17	2	1	1	3	5	5	1	5	5	5	2	5	2	5	3	4	4	4	3	3	4	5	3	4	3	3	3	4	3	3	3	4	3	3	3	3	4	2	2	2	3	3	3
368	248秒	微信	117.179.162.249(黑龙江-佳木斯)	是	2	19	1	1	1	2	1	5	5	1	1	1	1	1	1	7	1	1	7	7	1	1	7	7	1	5	5	1	5	5	1	1	1	1	1	1	1	5	1	5	1	4	4	4	4
369	184秒	微信	171.111.225.43(广西-南宁)	是	2	19	1	2	1	1	4	3	2	4	4	3	1	4	2	3	5	1	5	3	5	2	5	4	5	2	3	3	3	2	3	2	3	4	2	3	3	2	2	4	2	2	3	2	4
370	136秒	微信	123.165.60.64(黑龙江-哈尔滨)	是	1	21	2	2	1	2	3	2	4	3	3	3	4	3	2	5	5	4	4	6	1	1	7	5	2	5	5	5	5	3	2	2	2	5	5	5	5	5	3	3	3	3	3	3	3
371	289秒	微信	117.179.219.57(黑龙江-哈尔滨)	是	1	20	1	2	1	1	4	3	2	5	4	4	2	5	2	5	3	4	4	4	5	5	4	5	3	4	3	4	3	2	2	4	3	3	4	4	4	2	1	3	4	2	3	3	3
372	158秒	微信	60.219.155.186(黑龙江-哈尔滨)	是	1	19	1	2	1	2	2	2	2	2	2	2	2	2	2	5	5	3	5	5	3	3	5	5	3	4	4	2	4	4	4	2	2	2	2	2	2	4	2	4	2	2	2	2	2
373	407秒	微信	113.5.8.133(黑龙江-哈尔滨)	是	1	19	1	2	1	1	2	3	3	2	2	3	2	3	3	4	4	1	5	5	4	1	4	4	5	4	3	4	2	4	3	1	3	4	3	1	3	3	1	4	2	2	2	2	2
374	249秒	微信	221.210.189.69(黑龙江-绥化)	是	2	19	1	2	2	1	4	5	3	5	1	5	5	3	2	7	2	2	7	7	5	5	4	7	3	5	5	5	5	5	1	2	2	2	3	3	2	5	4	5	1	3	3	3	3
375	397秒	微信	111.41.185.46(黑龙江-哈尔滨)	是	2	22	1	1	1	1	3	5	5	1	1	1	5	1	5	7	1	1	7	7	1	1	1	7	1	5	5	5	5	5	5	1	1	1	1	1	1	5	5	5	1	4	4	4	4
376	278秒	微信	117.179.141.177(黑龙江-绥化)	是	2	18	1	2	2	3	3	5	4	2	2	2	4	2	5	6	3	3	6	5	4	3	4	5	3	4	4	2	4	4	2	3	2	2	2	2	2	4	2	3	2	3	4	4	3
377	257秒	微信	117.136.57.155(黑龙江-未知)	是	2	18	1	2	2	2	5	2	1	5	5	5	2	5	2	4	5	1	7	5	4	4	5	5	5	3	4	4	4	3	3	3	3	4	2	2	2	3	3	3	2	2	3	3	2
378	331秒	微信	218.64.99.89(江西-九江)	是	2	19	1	2	2	2	4	3	2	5	3	5	2	4	2	5	4	4	5	4	4	5	3	5	4	3	3	4	3	3	3	3	3	3	4	2	3	3	2	2	2	1	2	2	2
379	321秒	微信	111.41.230.0(黑龙江-大庆)	是	1	21	2	2	1	1	4	4	3	4	4	4	2	4	2	4	5	2	4	3	2	4	4	4	3	3	3	2	4	3	4	4	4	3	2	2	4	4	3	4	3	1	2	3	3
380	404秒	微信	60.15.135.22(黑龙江-绥化)	是	2	20	3	1	1	1	5	4	3	5	2	4	3	3	2	4	4	3	4	4	4	4	4	4	5	4	4	3	4	3	2	2	2	3	2	2	2	4	2	2	2	3	3	3	3
381	367秒	微信	42.102.124.200(黑龙江-大庆)	是	2	19	1	2	2	1	4	3	3	3	2	4	2	2	2	4	5	3	4	4	3	6	5	4	3	4	3	3	2	3	2	4	3	4	3	4	4	3	3	2	2	1	2	3	2
382	326秒	微信	113.2.186.8(黑龙江-鸡西)	是	2	18	3	1	1	2	3	4	4	3	3	3	3	3	3	4	4	2	4	5	4	4	4	4	4	4	4	4	4	4	1	1	1	1	2	1	1	3	1	4	2	4	3	3	3
383	270秒	微信	42.101.246.133(黑龙江-齐齐哈尔)	是	2	19	1	2	1	2	4	3	3	2	4	3	3	3	3	7	4	1	7	5	1	1	5	7	4	5	5	3	3	5	1	1	1	3	2	1	2	4	3	4	2	2	2	3	3
384	385秒	微信	113.0.115.46(黑龙江-哈尔滨)	是	2	20	1	1	1	1	3	2	2	4	3	2	3	2	1	4	5	4	3	4	4	4	4	4	4	4	3	2	4	4	2	4	4	4	4	4	4	3	4	3	4	3	2	3	2
385	123秒	微信	123.167.79.84(黑龙江-哈尔滨)	是	1	18	1	2	1	2	4	5	5	3	3	3	3	3	4	5	6	1	5	5	2	5	3	5	5	4	4	4	3	4	4	3	4	4	4	4	1	5	1	4	1	1	3	4	3
386	302秒	微信	43.225.208.177(黑龙江-哈尔滨)	是	2	18	1	2	2	1	2	3	1	2	3	3	1	5	1	7	5	1	7	7	1	1	7	7	1	2	5	5	3	4	5	4	2	2	1	1	1	3	3	3	1	3	3	3	4
387	415秒	微信	111.42.250.246(黑龙江-齐齐哈尔)	是	2	19	1	1	1	1	2	5	2	4	5	3	4	2	5	1	7	3	4	5	1	7	4	4	4	2	3	5	3	3	1	5	2	3	4	1	5	4	5	1	4	2	4	3	4
388	411秒	微信	117.179.251.212(黑龙江-绥化)	是	2	20	1	1	2	2	2	5	5	2	2	1	5	3	5	7	1	3	7	7	4	4	4	6	1	4	4	4	4	4	3	2	2	2	2	2	2	4	2	4	2	3	3	3	3
389	222秒	微信	218.7.90.55(黑龙江-牡丹江)	是	2	19	1	1	1	1	3	3	3	3	3	3	3	3	2	5	3	3	5	5	3	3	5	5	3	4	3	3	4	4	2	2	2	2	2	2	3	2	2	4	2	3	3	3	3
390	430秒	微信	111.41.134.153(黑龙江-哈尔滨)	是	2	20	1	1	2	2	2	3	2	3	2	3	2	3	2	3	4	4	3	3	4	3	3	4	3	2	3	2	3	2	3	2	3	2	3	2	3	3	3	3	3	3	2	2	2
391	379秒	微信	112.102.173.157(黑龙江-哈尔滨)	是	1	19	1	2	1	3	2	5	4	2	2	1	2	1	3	7	1	1	7	7	2	4	7	7	2	5	5	2	5	5	1	1	1	2	1	1	1	5	1	3	1	4	4	4	4
392	372秒	微信	223.104.17.198(黑龙江-哈尔滨)	是	2	18	1	2	2	1	3	2	3	5	4	3	2	5	2	1	7	1	6	3	5	1	4	4	6	4	3	3	2	3	2	1	2	4	1	1	3	3	2	2	1	2	3	2	3
393	288秒	微信	1.59.54.57(黑龙江-大庆)	是	1	18	1	1	2	1	2	1	4	1	1	1	5	2	3	6	6	6	6	6	6	6	6	6	6	4	4	4	4	4	4	4	4	4	4	4	4	4	4	4	4	4	4	4	4
394	366秒	微信	117.136.7.72(黑龙江-大庆)	是	2	20	1	2	2	3	5	2	2	5	5	5	2	4	1	4	4	2	5	5	1	6	4	4	4	3	4	4	4	4	2	2	4	2	2	1	4	3	4	2	3	3	3	3	3
395	338秒	微信	43.225.208.246(黑龙江-哈尔滨)	是	1	18	1	1	1	3	3	4	2	5	2	4	2	3	2	5	1	1	5	5	2	4	4	5	2	3	4	1	4	5	1	1	4	2	2	4	2	4	1	3	2	2	3	3	3
396	281秒	微信	117.179.38.200(黑龙江-鸡西)	是	2	18	1	1	2	2	2	5	5	4	5	5	2	5	3	5	4	1	5	5	6	6	4	6	4	4	4	5	5	5	5	1	1	3	4	1	3	3	2	2	1	2	2	3	2
397	197秒	微信	43.225.208.234(黑龙江-哈尔滨)	是	2	19	1	2	2	1	3	3	3	3	3	3	3	3	3	5	4	5	4	5	5	4	4	4	4	3	3	3	3	3	3	2	3	3	3	2	2	3	2	3	2	2	2	2	2
398	338秒	微信	223.104.113.20(黑龙江-哈尔滨)	是	2	21	1	2	1	1	2	4	4	2	2	2	4	2	3	3	5	3	4	5	3	3	4	5	5	4	3	4	3	3	2	2	2	2	3	1	3	4	3	4	2	2	3	3	2
399	335秒	微信	117.179.204.68(黑龙江-齐齐哈尔)	是	1	19	1	2	2	2	1	5	5	1	1	1	5	1	5	6	6	1	6	7	1	1	7	7	1	5	5	1	1	5	1	1	1	1	1	1	1	5	1	5	1	4	4	4	4
400	310秒	微信	43.225.208.252(黑龙江-哈尔滨)	是	2	18	1	1	1	2	5	3	2	4	2	4	2	4	3	6	3	2	5	6	5	6	3	7	3	4	3	4	4	4	1	2	1	2	2	1	4	4	2	4	1	2	2	3	3
401	319秒	微信	111.40.200.104(黑龙江-哈尔滨)	是	2	19	1	2	1	1	2	5	3	2	3	1	4	2	5	4	5	2	5	7	3	3	5	6	3	4	4	2	3	4	2	1	2	2	2	2	2	4	2	4	2	3	4	4	4
402	303秒	微信	111.41.124.147(黑龙江-黑河)	是	2	19	1	2	1	1	3	3	2	4	2	4	2	3	2	4	4	4	4	4	4	4	4	4	4	3	3	3	3	3	3	3	3	3	3	3	3	3	3	3	3	3	3	3	3
403	251秒	微信	223.104.114.121(黑龙江-鹤岗)	是	2	17	1	2	2	1	2	5	3	2	4	3	3	2	2	7	1	4	5	7	4	5	5	7	1	4	4	3	4	4	3	3	2	3	4	2	3	4	4	4	3	2	2	3	2
404	128秒	微信	42.100.3.9(黑龙江-哈尔滨)	是	2	17	1	1	1	2	3	3	3	3	4	3	5	5	5	5	5	1	5	5	2	6	3	4	5	4	4	4	4	4	4	4	4	3	3	1	3	4	4	4	4	3	3	3	3
405	386秒	微信	1.58.72.206(黑龙江-哈尔滨)	是	2	18	1	2	2	2	2	5	3	2	1	2	4	1	5	4	5	1	4	4	1	1	5	6	4	4	3	4	3	4	4	1	1	1	1	1	2	3	2	3	1	2	2	3	2
406	389秒	微信	111.41.158.6(黑龙江-哈尔滨)	是	2	18	3	1	2	1	2	5	3	4	2	3	3	3	2	6	4	4	5	5	3	3	6	6	3	4	4	3	4	4	2	2	3	2	2	2	2	4	2	4	4	3	4	4	4
407	436秒	微信	112.99.150.33(黑龙江-鸡西)	是	2	20	1	1	1	2	3	2	2	4	2	4	2	4	2	4	3	2	4	4	3	4	4	5	4	3	3	3	3	3	2	3	2	4	3	2	3	3	2	3	3	2	2	2	2
408	187秒	微信	111.41.159.41(黑龙江-哈尔滨)	是	2	19	1	2	1	1	3	3	3	3	3	3	3	3	3	6	4	4	7	6	4	4	5	6	4	4	4	4	4	4	2	2	2	3	2	2	2	4	3	4	3	2	2	2	2
409	235秒	微信	113.0.99.52(黑龙江-哈尔滨)	是	2	20	2	2	2	1	4	3	3	3	3	3	4	3	3	4	5	3	4	4	3	3	5	5	3	3	3	4	3	3	2	4	3	4	4	3	3	3	2	1	3	2	2	2	2
410	251秒	微信	223.104.17.246(黑龙江-哈尔滨)	是	2	18	1	1	1	2	2	5	4	2	2	2	5	2	4	3	5	3	4	5	3	4	4	5	5	4	4	2	3	3	2	2	2	2	2	2	3	3	4	4	2	2	2	3	3
411	401秒	微信	60.14.203.92(黑龙江-绥化)	是	2	18	3	1	2	1	2	5	2	2	2	2	4	1	4	3	5	2	6	7	1	2	7	3	5	4	5	2	5	5	2	2	2	4	2	2	2	5	2	5	2	3	3	3	3
412	230秒	微信	42.102.135.103(黑龙江-哈尔滨)	是	2	21	2	1	1	1	4	4	2	4	3	4	3	4	3	3	6	3	4	4	5	4	4	4	4	3	3	3	3	3	3	3	3	3	3	1	3	3	3	3	2	3	3	3	3
413	393秒	微信	122.159.243.220(黑龙江-哈尔滨)	是	2	19	1	1	1	1	3	4	2	2	5	5	3	5	3	4	4	1	4	4	7	5	4	6	6	4	4	4	4	4	4	1	2	4	4	1	1	4	3	2	1	2	2	3	3
414	264秒	微信	220.200.105.134(海南-海口)	是	2	20	1	2	2	2	2	2	2	3	2	3	3	2	3	5	5	3	5	4	3	3	4	5	4	2	2	3	4	3	3	4	3	4	2	4	3	4	4	2	2	2	2	3	2
415	382秒	微信	117.136.57.192(黑龙江-未知)	是	2	18	1	1	1	2	3	3	2	2	1	1	2	2	2	1	3	1	4	5	1	1	5	4	3	4	4	3	4	4	2	1	2	2	1	1	1	3	2	1	1	2	3	3	2
416	448秒	微信	117.179.171.74(黑龙江-佳木斯)	是	2	17	1	2	1	2	4	3	3	4	4	4	4	2	2	5	1	3	4	5	1	4	4	5	3	4	4	4	4	4	2	2	4	2	2	2	2	4	4	3	2	2	3	3	3
417	381秒	微信	113.0.101.63(黑龙江-哈尔滨)	是	2	19	1	2	1	1	1	5	3	2	1	3	3	2	2	3	4	1	5	4	3	4	4	4	5	4	4	3	3	4	3	3	2	4	1	1	1	4	1	3	1	2	2	2	2
418	287秒	微信	113.9.1.40(黑龙江-哈尔滨)	是	1	19	1	2	2	2	3	5	3	4	3	3	2	4	4	7	7	1	5	7	4	7	7	7	4	5	5	3	4	5	1	4	5	4	4	2	4	4	2	2	2	3	3	3	3
419	312秒	微信	111.41.211.45(黑龙江-齐齐哈尔)	是	1	19	1	1	1	1	1	5	5	1	1	1	5	1	3	7	7	1	7	7	1	1	7	6	2	5	5	1	5	5	1	1	1	1	1	1	1	5	1	5	1	4	4	4	4
420	423秒	微信	117.179.81.79(黑龙江-双鸭山)	是	2	18	1	2	2	1	2	5	5	1	1	2	5	2	4	3	4	1	5	5	5	6	4	6	4	3	4	2	4	4	4	1	4	4	4	1	4	3	4	4	4	3	4	4	4
421	319秒	微信	117.179.44.28(黑龙江-鹤岗)	是	2	18	1	1	1	2	3	4	1	4	4	5	5	4	4	6	6	1	6	6	4	1	5	5	1	4	3	3	4	5	1	3	3	4	3	3	5	3	3	4	3	4	4	4	4
422	351秒	微信	111.41.223.62(黑龙江-齐齐哈尔)	是	1	20	1	2	2	2	3	5	3	3	1	3	5	3	3	5	4	1	6	7	1	1	7	7	1	4	4	1	4	4	1	1	1	1	3	1	1	5	1	4	1	4	3	4	4
423	310秒	微信	60.14.69.183(黑龙江-大庆)	是	2	18	3	2	1	1	3	2	2	2	1	3	3	2	5	5	3	4	5	4	7	6	5	7	4	3	3	4	3	4	4	1	1	2	3	3	1	3	2	3	5	2	3	4	2
424	433秒	微信	42.184.187.86(黑龙江-绥化)	是	2	20	1	1	1	2	2	4	4	2	2	2	4	3	4	6	1	1	5	5	5	3	5	5	4	5	5	4	4	4	4	1	1	1	1	1	1	4	1	1	2	3	3	3	3
425	404秒	微信	60.218.69.32(黑龙江-大庆)	是	2	19	1	2	1	2	2	5	3	2	1	2	3	1	3	5	5	1	4	5	1	1	6	5	3	4	5	3	3	4	1	1	1	2	5	1	1	3	3	3	1	2	3	3	3
426	463秒	微信	43.225.208.240(黑龙江-哈尔滨)	是	2	21	2	1	2	3	3	3	3	2	3	3	3	3	2	5	5	3	5	4	4	4	4	4	4	3	3	3	3	3	2	3	3	3	4	3	3	3	4	3	3	3	3	3	3
427	191秒	微信	42.84.226.245(辽宁-大连)	是	2	19	1	1	1	2	2	1	3	3	1	2	4	1	4	7	2	1	7	7	2	1	7	7	1	5	5	2	5	5	1	1	1	1	1	1	1	5	1	5	1	4	4	4	4
428	236秒	微信	221.210.75.233(黑龙江-绥化)	是	2	17	1	2	2	1	2	5	4	3	3	5	3	4	2	7	3	6	6	3	5	5	3	3	5	4	2	4	2	4	4	3	2	4	4	2	2	2	3	3	4	2	3	3	2
429	415秒	微信	117.179.240.17(黑龙江-哈尔滨)	是	1	19	1	2	2	1	2	4	5	2	2	2	5	1	2	4	4	4	5	6	6	6	7	7	5	4	4	2	4	4	3	4	3	3	3	2	3	4	2	4	3	3	3	3	3
430	317秒	微信	60.15.136.148(黑龙江-绥化)	是	2	19	1	2	2	2	2	3	3	2	3	2	3	3	3	6	3	3	5	5	5	4	5	5	3	4	2	4	4	4	2	4	2	2	3	2	2	3	2	2	2	2	3	3	3
431	357秒	微信	113.5.8.36(黑龙江-哈尔滨)	是	2	20	1	2	2	1	5	1	2	4	4	5	2	4	1	4	2	3	4	5	5	4	5	4	4	3	2	4	3	3	2	2	3	2	3	2	2	3	1	2	2	2	2	2	2
432	277秒	微信	223.104.115.112(黑龙江-七台河)	是	2	20	1	2	1	1	2	3	3	2	2	3	4	3	3	4	3	2	5	5	4	4	5	5	4	3	4	2	3	3	2	3	2	3	2	2	2	3	4	4	2	2	2	3	2
433	291秒	微信	122.158.168.191(黑龙江-鹤岗)	是	2	19	1	2	2	1	2	2	3	1	3	3	3	3	3	6	4	1	5	6	4	2	5	6	2	4	4	2	4	4	2	2	2	2	2	2	2	4	2	4	2	2	3	3	3
434	279秒	微信	113.2.190.65(黑龙江-鸡西)	是	2	18	1	1	1	1	3	2	3	2	3	2	4	2	3	6	5	2	5	3	5	5	4	4	5	3	3	4	4	4	3	2	2	4	3	2	3	2	5	2	2	1	1	1	1
435	155秒	微信	112.98.129.209(黑龙江-绥化)	是	2	19	1	2	1	2	1	5	5	1	1	1	5	1	2	4	4	4	3	7	5	5	4	4	4	3	3	3	3	4	4	4	4	3	3	3	3	4	4	4	4	3	3	3	3
436	346秒	微信	113.2.116.124(黑龙江-绥化)	是	2	18	1	1	1	2	2	4	4	2	2	2	4	2	4	4	5	3	4	4	4	4	5	5	4	4	4	3	5	3	3	4	3	4	2	2	2	4	4	4	2	2	3	3	2
437	159秒	微信	113.0.214.74(黑龙江-哈尔滨)	是	2	21	2	2	2	1	2	2	2	2	2	2	2	2	2	4	3	3	5	6	4	4	6	6	1	4	4	4	4	4	4	4	4	3	2	3	3	4	3	3	3	3	3	3	3
438	447秒	微信	117.179.31.229(黑龙江-鸡西)	是	2	18	1	2	2	1	2	5	4	2	3	3	3	3	3	5	4	1	7	5	1	1	6	7	4	5	5	2	5	5	1	1	1	1	1	1	1	5	1	5	1	3	4	4	4
439	343秒	微信	113.5.12.238(黑龙江-哈尔滨)	是	2	18	1	2	1	2	3	5	4	3	3	2	4	2	4	7	4	2	6	7	4	4	6	6	2	4	4	2	4	4	3	2	2	2	1	1	1	4	3	4	2	3	3	3	3
440	405秒	微信	223.104.17.230(黑龙江-哈尔滨)	是	2	18	3	1	1	2	3	3	3	3	3	3	3	3	3	4	4	4	4	4	4	4	4	4	4	3	3	3	3	3	3	3	3	3	3	3	3	3	3	3	3	2	2	2	2
441	207秒	微信	117.179.129.128(黑龙江-牡丹江)	是	2	19	2	2	2	1	1	5	5	1	1	1	5	1	5	7	5	1	7	7	1	1	7	7	1	5	5	1	5	5	1	1	1	1	1	1	1	5	1	5	1	4	4	4	4
442	252秒	微信	111.41.107.45(黑龙江-伊春)	是	2	18	1	1	1	3	2	3	4	2	1	2	3	2	4	6	2	2	5	5	2	1	5	5	4	5	4	3	4	4	2	2	2	2	2	1	1	4	2	3	2	3	3	3	3
443	132秒	微信	123.167.77.166(黑龙江-哈尔滨)	是	2	18	1	1	1	2	5	3	1	5	5	5	3	3	1	7	7	7	7	7	7	7	7	7	7	5	5	5	5	5	5	5	5	5	5	5	5	5	5	5	5	4	4	4	4
444	349秒	微信	117.179.182.1(黑龙江-牡丹江)	是	2	19	2	1	1	2	3	4	2	4	2	4	2	3	2	3	5	2	4	5	4	5	4	5	5	3	3	3	2	4	2	2	4	2	2	1	3	2	4	3	4	1	1	2	1
445	277秒	微信	59.109.211.57(北京-北京)	是	2	20	1	2	1	1	2	4	5	1	1	2	5	1	5	4	6	2	4	5	5	5	6	4	4	3	3	2	4	3	3	1	2	2	3	1	2	4	4	3	3	2	3	3	2
446	347秒	微信	221.206.193.83(黑龙江-牡丹江)	是	2	19	1	2	2	1	1	5	3	2	3	3	3	2	1	4	4	2	4	6	1	3	5	5	2	4	4	2	4	4	1	1	1	1	1	1	1	5	1	5	1	4	4	4	4
447	393秒	微信	117.179.230.48(黑龙江-哈尔滨)	是	2	18	2	2	1	1	3	4	3	2	3	2	3	2	2	5	4	1	4	4	4	4	4	5	4	3	3	3	3	4	3	3	3	4	1	1	3	4	3	3	3	3	3	3	3
448	200秒	微信	117.179.28.26(黑龙江-鸡西)	是	2	19	1	1	1	1	2	2	3	3	2	2	2	4	3	1	3	1	5	5	3	3	5	5	5	4	4	2	4	4	4	4	4	2	1	1	3	4	3	4	4	3	3	3	3
449	165秒	微信	42.49.224.84(湖南-衡阳)	是	2	18	1	2	1	2	3	4	3	4	3	3	3	3	3	5	1	3	4	3	4	4	3	5	4	4	3	2	2	5	3	4	3	4	2	1	2	2	3	1	3	3	3	3	3
450	454秒	微信	221.206.207.21(黑龙江-牡丹江)	是	2	19	1	2	1	1	4	4	3	3	3	3	3	3	3	5	5	3	5	5	3	3	5	5	4	4	4	4	4	4	3	1	2	2	1	1	2	3	2	4	2	3	3	3	3
451	158秒	微信	223.104.17.113(黑龙江-哈尔滨)	是	1	17	1	2	1	1	2	4	4	2	3	1	4	2	4	6	6	6	5	6	3	5	6	6	3	3	3	3	3	4	3	3	4	2	2	2	3	2	2	4	4	2	3	2	2
452	194秒	微信	61.158.152.68(河南-郑州)	是	2	22	2	1	2	1	2	5	5	1	1	1	5	1	5	4	4	1	4	4	1	4	4	4	4	4	4	2	4	4	3	1	1	3	3	3	3	3	3	3	3	4	4	4	4
453	328秒	微信	101.246.209.32(黑龙江-哈尔滨)	是	2	18	1	2	2	1	2	4	3	2	1	2	4	2	2	4	4	1	4	4	3	5	4	4	3	2	3	3	3	3	3	1	4	4	4	2	4	2	4	2	4	1	1	2	2
454	470秒	微信	1.57.232.210(黑龙江-鸡西)	是	1	18	1	2	2	2	4	1	2	4	2	4	2	4	2	7	4	4	7	5	4	3	5	6	4	5	3	4	4	4	3	3	4	3	3	2	2	4	2	3	2	2	2	2	2
455	391秒	微信	111.41.232.206(黑龙江-大庆)	是	2	19	1	2	2	2	2	2	3	1	1	3	3	4	2	4	5	2	5	4	4	3	4	5	4	3	3	3	3	3	4	2	3	2	2	2	3	3	3	3	4	2	2	2	2
456	254秒	微信	117.179.143.128(黑龙江-绥化)	是	2	19	1	2	2	2	4	4	2	2	4	2	2	3	2	7	3	4	6	6	5	5	4	7	2	4	4	3	3	4	3	2	4	3	4	3	2	3	5	3	4	3	3	3	3
457	129秒	微信	1.189.132.133(黑龙江-哈尔滨)	是	1	18	1	2	1	3	2	5	5	2	1	1	1	1	1	4	4	4	4	7	7	7	7	7	7	5	5	5	5	5	5	1	5	1	1	1	1	5	1	5	1	4	4	4	4
458	283秒	微信	1.57.218.111(黑龙江-鸡西)	是	1	22	1	2	2	1	1	5	5	1	1	1	5	1	5	7	7	7	7	7	5	4	7	7	4	5	5	5	5	5	1	1	3	5	3	1	1	5	1	5	1	4	4	4	4
459	408秒	微信	43.225.208.180(黑龙江-哈尔滨)	是	2	19	1	2	2	2	3	3	3	3	3	3	3	3	3	4	5	1	5	5	4	4	4	4	4	4	4	4	4	5	3	1	1	2	3	1	3	4	3	3	3	3	3	3	3
460	432秒	微信	60.219.242.206(黑龙江-哈尔滨)	是	2	19	1	2	1	1	3	4	4	3	3	3	4	3	4	4	5	1	4	5	3	1	5	4	3	5	5	1	4	5	2	1	2	2	1	1	1	4	1	4	1	3	3	3	3
461	337秒	微信	218.7.247.34(黑龙江-大兴安岭)	是	1	19	2	2	2	1	3	4	5	3	1	3	5	3	3	5	4	3	5	5	3	4	5	5	3	4	4	4	4	4	4	2	3	2	2	2	2	4	2	4	3	3	3	3	2
462	434秒	微信	111.41.41.227(黑龙江-齐齐哈尔)	是	1	21	2	1	1	1	3	3	3	3	3	3	3	3	3	5	5	2	5	5	1	4	5	5	3	4	4	1	4	4	2	3	2	2	2	1	3	3	2	4	2	3	3	3	3
463	290秒	微信	117.179.74.65(黑龙江-伊春)	是	2	20	1	2	2	1	3	3	2	3	4	3	3	4	3	4	4	4	4	4	3	4	4	4	4	3	3	3	3	2	2	3	2	3	3	3	3	3	3	3	3	3	3	3	3
464	152秒	微信	43.225.208.132(黑龙江-哈尔滨)	是	2	20	2	1	2	1	4	1	2	5	4	5	1	5	5	4	4	4	4	4	4	4	4	4	4	3	3	3	3	3	3	3	3	3	3	3	3	3	3	3	3	2	2	2	2
465	427秒	微信	117.179.121.95(黑龙江-齐齐哈尔)	是	2	20	1	2	1	1	3	2	2	2	2	2	2	2	2	5	3	3	4	5	5	4	5	5	4	4	3	3	3	3	3	2	2	3	3	1	1	4	3	3	3	3	3	3	3
466	156秒	微信	221.212.237.64(黑龙江-哈尔滨)	是	1	22	1	2	1	3	5	2	2	4	4	4	2	2	4	7	2	7	7	7	7	7	7	7	7	5	5	5	5	5	4	3	3	4	4	4	4	3	4	2	4	4	4	4	4
467	172秒	微信	111.41.154.61(黑龙江-哈尔滨)	是	1	20	1	2	1	2	2	5	5	2	5	3	4	2	2	6	2	2	5	5	3	3	5	6	2	4	3	2	3	3	3	3	3	3	2	3	4	4	3	3	2	3	3	3	3
468	340秒	微信	60.219.71.136(黑龙江-鹤岗)	是	2	18	1	1	1	2	2	4	4	2	1	2	4	2	4	4	4	1	5	5	5	2	3	5	3	3	3	2	3	4	1	1	1	3	1	1	1	4	1	1	1	2	2	2	2
469	316秒	微信	125.211.121.135(黑龙江-哈尔滨)	是	2	20	1	2	2	1	2	4	5	2	3	2	4	2	4	5	5	3	7	6	3	5	5	5	5	4	4	4	4	4	4	2	4	4	2	2	2	4	4	4	2	4	4	4	4
470	420秒	微信	117.136.7.220(黑龙江-哈尔滨)	是	1	18	1	1	1	2	2	3	3	3	3	3	3	3	3	5	4	3	5	7	3	3	5	5	3	4	4	2	4	4	2	2	2	3	2	2	1	4	2	4	2	3	3	3	3
471	473秒	微信	221.210.170.100(黑龙江-鹤岗)	是	2	18	1	1	2	2	2	2	5	2	2	1	4	1	5	4	5	1	5	5	3	5	4	6	5	4	3	4	4	4	2	1	3	3	3	2	4	3	3	4	3	2	2	3	3
472	459秒	微信	117.136.7.199(黑龙江-哈尔滨)	是	2	20	1	2	1	2	2	3	3	3	2	2	4	4	1	5	5	4	5	5	2	6	6	7	1	2	3	3	3	3	1	1	1	5	5	1	4	3	5	4	3	3	4	4	3
473	132秒	微信	43.225.208.153(黑龙江-哈尔滨)	是	2	18	1	1	2	3	1	1	1	1	1	1	1	1	1	7	1	1	1	7	7	1	1	7	1	4	4	4	4	4	4	4	4	1	4	4	4	3	3	3	1	3	3	3	3
474	311秒	微信	117.179.89.225(黑龙江-双鸭山)	是	2	17	1	2	1	3	2	5	3	1	1	1	2	1	2	4	5	2	7	7	1	3	7	6	1	4	4	1	1	4	1	1	1	1	1	1	1	4	2	4	1	2	3	3	3
475	190秒	微信	223.104.218.114(四川-成都)	是	2	18	1	2	1	2	2	5	5	2	2	2	5	2	5	6	3	3	6	6	2	2	6	6	2	4	4	2	4	3	3	3	2	2	2	2	2	4	2	3	2	3	3	3	3
476	206秒	微信	111.41.124.204(黑龙江-黑河)	是	2	19	1	2	1	3	2	4	2	2	2	2	4	3	3	5	4	3	5	5	4	4	5	5	3	3	4	2	4	4	3	1	3	3	3	3	3	4	3	4	3	3	3	3	3
477	179秒	微信	60.15.135.157(黑龙江-绥化)	是	2	22	2	2	2	1	1	5	5	1	2	2	3	1	2	7	4	2	5	5	4	4	4	4	4	4	4	4	4	4	4	4	4	4	4	4	4	4	4	4	4	3	3	3	3
478	404秒	微信	111.41.143.115(黑龙江-哈尔滨)	是	2	19	1	2	2	1	2	4	2	2	3	3	2	3	3	4	5	1	4	4	1	1	5	4	4	4	4	4	4	4	1	1	1	2	1	1	1	3	2	3	1	2	3	3	3
479	447秒	微信	112.98.128.234(黑龙江-绥化)	是	2	19	1	2	2	1	2	4	4	2	5	2	4	2	2	4	4	4	4	4	4	4	4	4	4	2	3	4	3	3	4	4	3	4	4	2	4	3	4	2	3	2	3	2	2
480	339秒	微信	60.14.65.185(黑龙江-大庆)	是	2	20	1	1	2	3	5	3	2	5	4	5	2	5	1	7	4	4	4	4	5	4	4	6	4	5	3	4	4	4	3	4	3	4	4	3	3	3	2	1	3	1	3	3	3
481	337秒	微信	113.8.33.53(黑龙江-双鸭山)	是	2	19	1	2	2	2	3	4	5	2	1	1	4	5	4	5	6	4	5	6	4	3	6	6	4	4	4	3	3	3	2	2	2	2	2	2	2	4	2	3	2	3	3	3	3
482	171秒	微信	60.219.242.20(黑龙江-哈尔滨)	是	2	21	2	2	2	2	4	4	2	4	1	4	2	5	3	5	5	5	5	5	5	5	5	5	5	4	4	4	4	4	4	4	4	4	4	4	4	4	4	4	4	3	3	3	3
483	255秒	微信	117.179.195.125(黑龙江-齐齐哈尔)	是	2	19	1	2	2	2	2	3	4	2	3	2	5	2	2	6	3	3	6	4	4	4	3	3	3	4	3	3	3	2	3	2	3	3	2	2	3	3	4	4	2	3	3	3	3
484	261秒	微信	112.102.122.42(黑龙江-哈尔滨)	是	2	20	2	1	2	2	3	3	3	2	4	4	1	3	4	2	5	1	5	5	1	3	5	5	3	3	3	2	3	3	3	1	1	1	2	1	1	4	3	3	3	2	3	3	3
485	333秒	微信	1.60.114.186(黑龙江-七台河)	是	2	18	1	2	2	1	2	4	5	2	1	1	3	2	2	7	1	4	7	7	2	4	7	7	3	5	5	2	5	5	3	1	3	1	1	1	1	5	3	3	5	4	4	4	4
486	157秒	微信	1.56.111.2(黑龙江-鹤岗)	是	2	18	1	1	2	2	3	4	5	2	2	2	4	2	4	7	1	1	7	7	1	1	7	7	1	5	5	1	5	5	1	1	1	1	1	1	1	5	1	5	1	4	4	4	4
487	458秒	微信	117.136.7.206(黑龙江-哈尔滨)	是	2	18	1	2	2	1	4	3	3	4	3	4	2	4	2	3	5	1	5	4	4	5	4	3	4	2	3	3	3	4	4	3	2	3	3	1	1	3	3	2	3	2	2	2	3
488	341秒	微信	218.9.251.147(黑龙江-哈尔滨)	是	1	19	1	1	2	1	4	2	2	1	5	5	2	2	2	4	4	2	6	4	4	4	4	5	3	2	4	4	4	4	3	4	4	4	2	2	2	4	2	4	2	3	3	3	3
489	356秒	微信	117.179.42.158(黑龙江-鹤岗)	是	2	19	1	2	2	1	4	3	5	3	5	5	3	4	3	4	5	3	5	5	4	5	4	5	4	3	3	3	3	4	4	3	2	3	3	2	3	3	3	3	3	3	3	3	3
490	274秒	微信	117.179.44.28(黑龙江-鹤岗)	是	2	18	3	1	1	1	2	4	2	5	4	4	2	4	3	6	3	5	4	4	5	2	4	7	2	5	4	4	4	3	2	4	2	4	3	3	2	4	3	3	2	3	4	4	3
491	496秒	微信	117.179.132.109(黑龙江-牡丹江)	是	2	20	1	1	1	3	2	5	5	2	2	2	4	2	5	3	7	4	4	4	5	4	4	4	4	4	3	4	4	5	2	2	1	1	1	1	1	4	4	3	2	3	3	3	3
492	133秒	微信	113.0.15.8(黑龙江-哈尔滨)	是	2	19	1	1	1	2	2	2	2	2	2	2	2	2	2	3	3	3	3	3	3	3	3	3	3	2	2	2	2	1	2	2	1	2	2	1	1	2	2	2	1	2	2	1	1
493	148秒	微信	42.102.142.240(黑龙江-哈尔滨)	是	2	19	1	2	2	2	3	3	3	3	3	4	4	2	3	5	4	3	4	3	4	4	4	5	3	3	2	3	2	3	2	2	3	2	2	2	3	3	4	3	3	2	2	2	2
494	404秒	微信	113.3.39.3(黑龙江-绥化)	是	2	22	1	2	1	1	1	5	5	1	3	2	5	2	3	5	3	2	6	6	2	2	5	6	3	4	4	3	4	4	2	2	2	2	4	2	3	3	2	2	2	3	4	4	4
495	130秒	微信	39.172.22.164(浙江-杭州)	是	2	20	2	1	1	1	2	3	3	3	3	3	3	3	3	4	4	4	4	4	4	4	4	4	4	3	3	3	3	3	3	3	3	3	3	3	3	3	3	3	3	2	2	2	2
496	304秒	微信	111.41.138.60(黑龙江-哈尔滨)	是	1	20	2	2	1	1	5	4	3	2	3	4	2	4	4	6	4	3	7	4	4	4	4	6	3	4	4	4	4	5	2	1	3	2	1	1	3	3	3	4	2	2	3	3	2
497	346秒	微信	112.98.131.120(黑龙江-绥化)	是	2	19	1	1	1	1	3	3	3	3	3	3	3	3	3	6	2	4	5	5	3	3	5	5	3	4	4	4	3	4	3	1	1	3	3	1	1	4	3	3	3	3	3	3	3
498	506秒	微信	39.144.82.155(天津-天津)	是	2	20	1	2	2	1	3	1	5	1	1	2	5	2	1	5	6	2	5	5	2	2	5	5	2	4	4	3	4	4	2	1	1	1	3	1	1	4	2	3	4	3	3	3	3
499	193秒	微信	117.136.57.130(黑龙江-未知)	是	2	19	2	1	2	2	2	3	3	2	2	2	2	2	2	1	2	2	2	2	2	2	1	1	1	1	1	1	1	1	2	1	1	1	2	1	1	1	2	1	1	1	1	1	1
500	396秒	微信	60.15.135.214(黑龙江-绥化)	是	2	18	1	1	1	1	2	3	3	3	3	3	3	3	2	5	4	1	6	6	2	2	6	6	4	4	3	3	4	4	3	2	2	2	3	1	1	4	2	3	1	3	3	3	2
501	142秒	微信	111.42.84.10(黑龙江-绥化)	是	2	18	1	2	1	3	1	5	5	2	3	3	3	3	3	4	4	4	4	5	5	5	5	5	5	4	4	4	4	4	4	4	3	2	2	2	2	4	4	4	4	3	3	3	3
502	203秒	微信	112.99.151.33(黑龙江-鸡西)	是	2	19	1	2	2	1	3	5	3	3	4	3	3	3	2	6	3	5	5	5	5	5	4	4	6	4	4	4	4	4	4	4	4	4	4	4	4	4	4	4	4	3	3	3	3
503	250秒	微信	43.225.208.194(黑龙江-哈尔滨)	是	2	19	1	2	1	3	3	3	3	1	1	2	4	2	2	4	4	4	4	4	4	4	4	4	4	4	4	4	4	3	2	1	1	1	1	1	1	1	1	1	1	4	4	4	4
504	193秒	微信	1.60.113.24(黑龙江-七台河)	是	1	18	1	1	1	2	2	4	3	3	4	3	3	3	3	6	3	3	6	4	4	4	4	6	3	3	3	3	3	3	3	3	3	3	3	3	3	3	3	4	2	2	2	2	2
505	173秒	微信	43.225.208.189(黑龙江-哈尔滨)	是	2	18	1	1	1	3	3	3	3	3	3	3	3	3	3	5	4	4	5	7	5	5	4	5	5	4	4	2	4	4	3	4	2	2	2	2	2	4	4	4	2	4	4	4	4
506	487秒	微信	112.101.4.11(黑龙江-齐齐哈尔)	是	2	19	1	2	1	2	5	3	1	2	3	5	2	3	1	3	7	1	6	3	3	3	5	5	3	4	4	4	4	5	2	3	2	4	3	1	2	3	1	4	1	1	3	3	3
507	206秒	微信	117.179.203.73(黑龙江-齐齐哈尔)	是	2	19	1	1	1	2	1	5	5	1	1	1	4	1	4	5	5	1	5	5	4	4	4	5	3	3	4	3	5	5	3	3	2	2	2	2	2	4	3	4	3	3	3	3	3
508	155秒	微信	223.104.17.218(黑龙江-哈尔滨)	是	1	19	1	2	2	2	2	5	4	2	2	2	4	2	4	5	4	4	5	5	4	4	4	6	4	3	3	3	3	3	4	4	4	3	3	3	4	3	2	3	3	2	3	3	3
509	479秒	微信	60.219.135.53(黑龙江-哈尔滨)	是	2	21	2	2	2	2	2	5	5	3	3	3	2	3	2	4	7	1	5	5	4	5	4	4	5	4	3	4	3	3	4	4	2	2	2	1	2	4	2	2	3	2	3	4	2
510	252秒	微信	111.43.195.8(黑龙江-哈尔滨)	是	2	17	1	2	1	1	2	5	3	2	2	2	3	3	4	4	4	1	4	4	1	3	3	4	4	3	3	4	3	4	3	2	2	3	2	1	1	4	2	3	2	1	1	2	2
511	197秒	微信	112.99.152.173(黑龙江-鸡西)	是	2	17	1	1	1	1	4	4	4	3	3	2	4	3	3	5	5	3	4	5	3	4	5	5	3	4	4	3	3	4	3	3	3	3	3	1	3	3	3	4	3	3	3	3	3
512	162秒	微信	112.98.128.210(黑龙江-绥化)	是	2	19	1	2	1	2	5	5	5	5	5	5	5	5	5	6	6	1	6	7	7	7	7	7	7	5	5	5	5	5	5	5	5	5	5	1	5	5	1	5	5	4	4	4	4
513	515秒	微信	1.62.239.52(黑龙江-哈尔滨)	是	2	19	1	1	2	2	4	3	2	4	4	4	2	4	2	4	5	2	4	4	3	5	4	4	4	3	2	4	3	4	4	2	3	3	4	1	3	3	3	2	4	2	2	2	2
514	467秒	微信	113.6.185.134(黑龙江-齐齐哈尔)	是	1	20	1	2	1	2	4	3	3	4	3	3	2	4	2	4	4	3	4	3	5	4	5	5	3	3	3	2	3	5	3	4	4	2	3	2	1	4	1	5	2	2	2	3	2
515	258秒	微信	117.179.163.75(黑龙江-佳木斯)	是	1	20	1	2	1	1	3	4	4	2	2	2	4	2	2	3	5	4	4	5	2	1	5	5	4	5	5	4	5	4	4	1	1	2	2	1	1	4	1	4	1	3	3	3	3
516	506秒	微信	101.106.233.205(黑龙江-哈尔滨)	是	2	17	1	2	1	1	2	4	5	2	2	2	5	1	3	6	6	1	5	7	4	5	5	6	6	4	4	2	4	5	2	3	2	3	2	1	1	5	2	5	5	3	4	4	4
517	488秒	微信	113.0.210.136(黑龙江-哈尔滨)	是	2	19	1	2	2	1	3	5	4	2	2	2	5	2	4	5	5	3	6	6	2	3	6	5	3	4	4	2	4	4	3	2	3	3	2	2	3	4	3	3	2	3	3	3	3
518	361秒	微信	43.225.208.234(黑龙江-哈尔滨)	是	2	19	1	1	1	1	3	4	2	3	2	2	3	3	3	4	5	1	5	5	4	5	4	4	5	4	4	3	4	5	3	1	3	4	2	1	4	3	4	3	3	2	3	3	3
519	494秒	微信	60.15.135.78(黑龙江-绥化)	是	2	18	1	1	1	3	2	2	2	2	2	2	2	2	2	6	3	3	5	5	3	5	3	5	3	4	4	4	4	4	2	4	2	3	2	2	4	4	4	4	2	2	2	2	2
520	320秒	微信	113.1.229.123(黑龙江-牡丹江)	是	1	19	1	1	1	3	1	4	4	1	1	1	5	1	2	7	4	4	7	7	1	6	5	6	4	5	5	2	4	4	3	3	3	3	2	1	3	4	1	4	2	3	3	3	3
521	126秒	微信	106.109.65.28(贵州-贵阳)	是	1	20	1	2	1	1	2	5	5	4	1	2	2	3	3	2	5	3	3	3	3	3	3	5	5	2	2	3	3	2	2	2	2	1	1	1	1	1	2	3	4	3	2	3	3
522	132秒	微信	218.203.91.218(黑龙江-哈尔滨)	是	2	18	3	2	1	1	2	2	2	2	2	2	2	2	2	5	5	5	5	5	5	5	5	5	5	4	4	4	4	4	4	4	4	4	4	4	4	4	4	4	4	3	3	3	3
523	193秒	微信	111.43.195.178(黑龙江-哈尔滨)	是	2	19	1	1	1	3	2	4	4	2	2	2	4	2	4	6	3	3	6	5	5	4	5	6	4	4	3	3	2	4	2	3	3	2	2	2	3	4	2	4	2	2	2	3	3
524	294秒	微信	218.24.120.81(辽宁-辽阳)	是	2	18	1	1	1	3	2	5	5	2	2	3	4	2	3	4	6	2	6	6	2	3	5	5	4	4	4	3	4	4	3	2	3	4	2	2	3	4	3	4	2	3	3	3	2
525	124秒	微信	112.99.83.211(黑龙江-佳木斯)	是	2	18	1	2	1	2	2	2	2	2	2	2	2	2	2	7	1	4	4	4	7	4	7	7	1	4	4	1	3	3	3	3	3	3	3	3	3	3	3	3	3	2	2	2	2
526	527秒	微信	113.5.12.120(黑龙江-哈尔滨)	是	2	20	1	2	1	1	2	4	3	1	2	1	3	1	2	4	5	3	4	5	4	4	3	5	4	4	4	3	3	2	4	3	3	2	2	1	4	2	2	4	4	3	2	1	3
527	140秒	微信	122.158.203.23(黑龙江-绥化)	是	1	17	1	2	1	1	1	1	1	1	3	3	3	2	2	4	4	4	4	4	4	4	4	4	4	4	4	4	4	4	4	4	4	3	3	3	3	3	3	3	3	2	2	2	2
528	213秒	微信	1.188.171.189(黑龙江-绥化)	是	2	17	2	2	1	2	5	4	2	4	5	5	2	4	2	5	3	5	5	4	6	6	4	4	5	5	3	5	3	4	4	4	4	4	3	3	4	4	5	4	4	1	2	3	3
529	210秒	微信	113.0.59.22(黑龙江-哈尔滨)	是	2	18	1	2	2	1	5	3	2	4	3	4	5	3	3	7	4	1	7	7	1	1	7	7	1	3	3	3	5	5	5	1	3	3	3	3	3	3	3	3	3	2	2	2	2
530	141秒	微信	112.102.157.156(黑龙江-哈尔滨)	是	2	18	1	2	2	2	4	3	2	4	4	4	2	3	2	3	5	4	5	3	4	5	4	3	4	2	3	4	5	5	3	2	1	1	2	3	4	4	3	3	2	3	2	2	3
531	529秒	微信	223.104.113.43(黑龙江-哈尔滨)	是	2	19	1	2	2	2	3	5	4	3	3	3	4	2	3	5	5	3	5	5	5	4	4	5	5	4	4	4	4	4	4	4	4	2	2	2	2	3	2	4	3	2	2	2	2
532	185秒	微信	113.0.174.0(黑龙江-哈尔滨)	是	1	18	1	1	1	2	4	3	3	3	4	3	3	3	2	2	3	5	4	4	5	4	4	3	4	2	2	4	3	3	3	4	4	4	3	4	3	2	3	2	4	2	1	2	1
533	207秒	微信	43.225.208.196(黑龙江-哈尔滨)	是	1	19	1	2	2	1	3	3	3	3	1	1	1	1	1	1	7	1	7	7	7	7	1	1	1	1	5	5	5	1	1	5	5	1	1	1	5	1	1	1	5	1	1	1	1
534	354秒	微信	117.179.238.139(黑龙江-哈尔滨)	是	2	19	1	1	1	1	4	2	2	4	4	4	2	3	2	5	3	5	5	4	4	6	3	6	5	2	2	2	2	4	4	3	5	4	5	3	5	1	4	3	5	2	2	3	2
535	379秒	微信	117.179.14.26(黑龙江-哈尔滨)	是	2	20	1	2	2	1	1	5	5	2	3	2	4	2	4	4	5	4	5	7	3	4	5	5	4	4	4	2	3	5	3	4	3	2	3	1	2	3	4	3	1	2	3	4	3
536	284秒	微信	223.104.115.209(黑龙江-七台河)	是	1	19	1	1	1	1	2	3	5	1	2	2	3	2	2	5	5	5	5	5	3	5	5	5	3	4	3	4	4	4	2	2	2	4	3	2	3	4	2	3	3	3	3	3	3
537	447秒	微信	111.43.194.86(黑龙江-哈尔滨)	是	2	20	1	2	2	1	4	3	3	3	3	4	1	5	1	7	1	1	7	5	5	4	5	5	4	4	3	4	4	5	3	1	1	1	1	1	1	3	1	4	1	3	3	3	3
538	436秒	微信	101.106.232.203(黑龙江-哈尔滨)	是	1	19	1	2	2	1	3	5	5	3	3	3	5	3	3	5	7	1	4	6	2	2	6	3	5	4	5	2	3	4	4	2	2	2	2	2	2	4	2	4	2	3	3	4	3
539	338秒	微信	223.102.167.173(辽宁-丹东)	是	1	18	1	2	1	1	3	2	3	3	3	3	3	3	3	5	5	2	5	5	4	4	5	5	5	4	4	3	4	4	3	3	3	3	3	2	3	3	2	3	3	2	2	2	2
540	142秒	微信	117.179.104.167(黑龙江-哈尔滨)	是	1	19	1	2	1	2	4	2	3	5	2	2	3	5	3	5	5	1	7	4	3	4	2	4	2	4	4	4	5	4	4	2	4	2	3	4	2	2	3	2	4	3	2	3	3
541	284秒	微信	112.98.133.196(黑龙江-绥化)	是	2	20	1	2	2	2	2	5	5	1	1	1	4	1	4	7	1	1	5	7	1	1	6	6	4	4	4	1	4	4	4	1	1	4	1	1	1	4	2	4	1	3	3	3	3
542	467秒	微信	223.104.115.144(黑龙江-七台河)	是	2	18	1	2	2	2	2	5	4	2	1	2	3	2	2	4	4	3	6	5	3	5	5	5	5	4	4	4	4	4	4	2	2	2	2	2	2	4	4	3	4	1	3	3	3
543	221秒	微信	60.219.242.167(黑龙江-哈尔滨)	是	2	20	1	2	2	2	2	5	3	1	2	3	3	2	3	4	4	3	5	5	5	5	5	5	3	3	2	3	3	3	2	2	3	3	4	3	3	4	3	4	2	2	2	2	3
544	145秒	微信	112.102.247.141(黑龙江-哈尔滨)	是	1	19	2	1	1	2	3	3	3	3	3	3	3	3	3	5	5	5	5	5	5	5	5	5	5	4	4	4	4	4	4	4	4	4	4	4	4	4	4	4	2	3	3	3	3
545	195秒	微信	42.100.167.73(黑龙江-哈尔滨)	是	2	20	2	2	2	2	2	4	4	2	1	4	4	2	2	5	4	4	5	5	3	4	5	5	3	3	3	3	3	2	2	3	3	3	3	3	3	3	3	3	3	3	3	3	3
546	379秒	微信	111.120.71.16(贵州-六盘水)	是	2	22	1	1	1	2	4	3	2	3	3	3	3	3	3	4	5	3	4	5	4	5	4	4	4	3	3	3	3	4	3	3	3	3	3	2	3	3	3	3	3	2	3	2	3
547	240秒	微信	111.40.200.223(黑龙江-哈尔滨)	是	2	20	1	1	2	1	3	3	2	4	4	3	3	4	3	5	3	5	4	4	5	5	3	5	3	2	4	4	2	2	3	3	4	4	4	4	4	3	4	4	4	1	2	2	2
548	313秒	微信	42.102.156.231(黑龙江-哈尔滨)	是	2	18	1	2	2	1	3	3	5	2	1	1	4	2	2	6	4	1	6	6	1	1	6	6	1	5	4	1	4	5	1	1	1	1	1	1	1	4	2	4	1	3	3	3	3
549	220秒	微信	42.184.178.200(黑龙江-绥化)	是	2	19	1	2	1	1	2	5	5	2	4	2	4	2	4	5	4	3	5	5	5	5	4	5	4	4	4	3	4	3	4	4	3	4	3	2	2	3	2	4	3	2	3	3	3
550	500秒	微信	113.5.6.40(黑龙江-哈尔滨)	是	2	19	1	2	1	2	2	5	5	3	2	2	4	2	3	4	5	1	5	5	3	3	5	4	4	4	3	3	4	4	3	1	3	1	2	1	2	1	2	4	2	3	3	3	3
551	451秒	微信	117.179.56.5(黑龙江-黑河)	是	1	19	1	2	2	2	3	5	3	3	1	2	3	3	3	5	4	3	5	5	3	3	5	5	4	4	4	2	3	4	2	1	2	4	2	2	2	4	2	4	2	2	3	3	3
552	362秒	微信	117.136.7.63(黑龙江-大庆)	是	2	21	2	2	1	1	5	5	3	4	2	4	2	4	2	5	3	5	6	5	7	4	5	5	4	4	3	4	4	4	3	2	3	2	3	1	3	4	4	3	2	2	3	4	2
553	143秒	微信	113.0.210.207(黑龙江-哈尔滨)	是	2	19	1	2	1	1	2	5	3	2	3	3	4	3	3	5	5	4	5	4	4	4	4	4	4	3	3	3	3	2	3	3	3	3	3	3	3	3	3	3	3	3	3	3	3
554	503秒	微信	60.15.137.1(黑龙江-绥化)	是	2	18	3	1	1	2	2	4	4	3	3	2	2	1	2	3	5	1	4	3	5	5	4	4	4	2	2	3	4	3	3	3	4	4	2	1	2	4	4	4	4	2	2	2	2
555	485秒	微信	113.5.7.206(黑龙江-哈尔滨)	是	2	18	1	1	2	1	2	2	4	1	2	3	2	3	4	4	1	1	6	4	5	4	4	4	2	4	3	3	4	4	2	2	2	3	2	2	2	2	2	4	2	2	2	2	2
556	221秒	微信	43.225.208.235(黑龙江-哈尔滨)	是	1	18	1	2	2	1	2	5	3	5	4	4	3	4	2	7	3	3	7	5	7	5	5	6	5	4	3	5	3	5	3	5	5	4	4	4	4	4	5	3	5	3	3	3	3
557	156秒	微信	113.5.4.185(黑龙江-哈尔滨)	是	1	20	2	2	2	1	3	1	4	3	1	1	5	1	5	4	7	1	4	5	4	4	6	6	6	4	4	4	4	4	4	3	4	4	3	3	4	4	2	4	3	2	2	2	2
558	447秒	微信	113.0.210.107(黑龙江-哈尔滨)	是	2	19	1	2	2	2	2	5	5	1	1	2	4	2	3	5	4	3	5	5	3	3	5	5	3	4	4	2	4	5	2	2	2	2	2	2	2	4	4	4	3	3	3	3	3
559	202秒	微信	111.41.186.134(黑龙江-哈尔滨)	是	2	19	1	2	1	1	5	4	1	5	3	3	3	3	3	7	4	4	7	4	4	4	4	4	4	3	3	3	3	3	3	3	3	3	3	3	3	3	3	3	3	3	3	3	3
560	462秒	微信	221.207.125.85(黑龙江-佳木斯)	是	1	18	1	1	1	1	3	4	5	2	2	2	2	2	4	4	4	4	4	5	4	2	3	5	3	3	2	3	2	4	2	4	3	3	2	2	3	4	3	4	3	3	2	4	3
561	368秒	微信	42.102.132.92(黑龙江-哈尔滨)	是	2	18	1	1	1	2	3	5	4	2	3	3	5	2	4	3	5	3	5	5	3	3	5	5	3	4	4	3	4	3	3	2	2	2	2	1	2	4	2	4	2	3	3	3	3
562	402秒	微信	117.136.56.46(黑龙江-哈尔滨)	是	2	20	1	2	2	1	2	5	4	2	1	2	3	1	5	1	7	1	5	5	5	4	5	6	5	5	4	3	4	4	3	1	1	1	1	1	1	4	1	5	1	3	3	3	3
563	388秒	微信	42.102.152.125(黑龙江-哈尔滨)	是	2	20	1	2	1	1	2	4	4	2	2	3	4	2	3	5	4	1	4	4	4	2	4	4	3	4	3	3	3	3	2	2	2	3	3	1	2	3	2	3	2	2	2	2	2
564	198秒	微信	117.179.217.9(黑龙江-哈尔滨)	是	2	21	2	2	2	2	3	4	4	2	3	3	4	2	5	5	6	4	6	5	5	5	5	4	4	4	4	4	3	3	3	3	3	3	4	2	3	4	4	3	4	2	2	2	2
565	144秒	微信	117.179.210.13(黑龙江-大庆)	是	1	18	3	2	2	1	5	5	5	5	5	1	5	5	1	2	2	2	1	2	3	3	2	2	2	3	3	2	3	4	3	2	3	2	3	3	2	3	2	2	2	2	2	2	2
566	492秒	微信	114.138.164.196(贵州-黔南)	是	2	19	1	2	1	1	2	5	4	3	3	2	4	2	4	3	5	2	4	5	4	3	4	4	4	4	4	4	3	2	4	4	1	4	4	1	2	3	2	3	4	3	3	3	2
567	240秒	微信	117.179.228.173(黑龙江-齐齐哈尔)	是	2	18	1	2	1	1	2	4	2	3	2	2	4	3	3	4	4	2	4	5	4	4	5	5	4	4	4	3	4	4	2	2	2	2	2	2	4	4	4	4	4	2	2	3	2
568	537秒	微信	42.102.11.152(黑龙江-齐齐哈尔)	是	2	19	1	1	1	2	3	3	2	4	4	4	3	3	1	3	5	1	4	5	3	4	7	4	5	3	2	3	3	4	2	2	3	3	2	1	3	3	4	3	2	1	2	2	2
569	502秒	微信	117.179.29.4(黑龙江-鸡西)	是	2	18	3	2	1	2	2	2	3	2	2	2	3	2	2	7	1	4	4	7	3	4	4	5	5	2	4	4	4	4	2	1	4	3	2	2	2	2	2	2	2	3	3	4	4
570	189秒	微信	113.5.6.59(黑龙江-哈尔滨)	是	2	18	3	1	1	1	3	3	3	2	3	3	3	3	5	5	3	5	5	4	5	5	4	5	5	4	2	4	3	4	4	4	4	4	3	2	4	4	4	4	4	2	2	2	2
571	334秒	微信	43.225.208.141(黑龙江-哈尔滨)	是	2	19	1	2	2	1	1	2	1	1	1	1	4	1	4	3	5	1	5	6	3	2	5	5	3	4	4	4	4	4	4	1	1	3	1	1	2	2	3	4	1	2	2	2	2
572	459秒	微信	27.225.102.100(甘肃-白银)	是	2	17	1	1	2	1	3	4	4	3	2	2	4	2	4	4	3	1	4	5	4	2	4	5	4	4	3	4	3	4	4	1	2	3	2	3	1	4	2	3	1	2	3	2	2
573	431秒	微信	111.41.188.153(黑龙江-哈尔滨)	是	2	20	1	2	2	1	2	4	5	2	1	2	4	2	4	4	6	1	6	6	3	3	6	6	3	5	5	2	4	5	2	1	1	1	1	1	1	5	2	5	1	3	3	3	3
574	529秒	微信	117.179.177.22(黑龙江-牡丹江)	是	2	19	3	2	2	2	3	4	2	2	3	3	3	3	3	3	5	4	4	5	4	4	3	4	3	4	3	4	4	3	2	2	2	3	3	2	2	3	4	4	2	3	2	3	3
575	176秒	微信	111.41.171.182(黑龙江-哈尔滨)	是	2	18	1	1	1	3	3	4	1	4	2	2	2	2	2	7	3	3	6	7	1	1	7	7	1	5	5	5	5	5	1	1	1	1	1	1	1	5	1	5	1	4	4	4	4
576	165秒	微信	1.59.213.88(黑龙江-佳木斯)	是	2	20	2	2	2	2	2	3	4	2	3	3	3	3	3	7	4	1	7	7	1	1	7	7	1	5	5	5	5	5	1	1	3	3	3	1	3	5	5	3	5	4	4	4	4
577	227秒	微信	117.179.39.142(黑龙江-鸡西)	是	2	20	1	2	2	2	4	2	2	5	5	5	3	4	1	7	1	1	7	5	5	5	5	7	2	3	3	5	5	5	3	4	1	4	3	1	3	4	2	3	3	3	3	3	3
578	132秒	微信	60.11.207.92(黑龙江-鹤岗)	是	1	19	1	2	1	3	1	5	1	1	1	1	1	1	1	7	1	1	7	7	1	1	7	7	1	5	5	1	5	5	1	1	1	1	1	1	1	5	1	5	1	4	4	4	4
579	247秒	微信	112.99.155.105(黑龙江-鸡西)	是	2	20	2	1	1	2	3	5	2	5	5	3	2	3	1	5	4	1	5	3	7	4	4	7	2	3	4	4	4	5	1	5	3	4	2	1	3	3	4	5	3	2	4	4	4
580	178秒	微信	1.58.120.126(黑龙江-哈尔滨)	是	1	19	1	1	1	2	3	5	4	3	3	4	4	3	3	5	3	5	5	5	4	3	5	5	3	4	2	3	4	3	3	3	3	4	2	4	2	4	1	4	1	3	3	3	3
581	548秒	微信	111.41.123.163(黑龙江-黑河)	是	1	19	2	2	1	1	2	4	3	2	3	2	3	2	2	3	7	4	4	4	6	5	5	4	5	3	3	3	3	3	4	4	3	4	2	4	3	3	3	5	3	2	3	3	3
582	458秒	微信	111.41.102.62(黑龙江-鸡西)	是	2	18	3	1	1	2	2	5	5	3	2	2	4	2	4	5	3	2	5	5	2	2	5	5	3	5	4	2	3	4	2	1	2	2	3	1	1	4	1	4	2	3	3	3	3
583	309秒	微信	43.225.208.192(黑龙江-哈尔滨)	是	2	19	2	2	2	1	4	5	5	2	3	2	3	2	3	5	5	1	7	7	1	3	7	7	3	4	4	2	2	4	2	1	1	2	1	1	1	5	1	5	1	3	4	4	4
584	132秒	微信	221.209.170.152(黑龙江-大庆)	是	2	18	3	1	2	2	2	2	2	2	1	1	2	2	2	7	1	1	6	7	1	1	7	7	7	5	5	5	5	5	1	1	1	1	1	1	1	5	1	5	5	4	4	4	4
585	288秒	微信	60.11.84.125(黑龙江-大兴安岭)	是	2	20	1	2	1	2	1	5	5	1	1	1	5	2	5	5	2	2	4	5	5	4	4	4	4	3	3	3	3	4	1	1	1	2	1	1	1	3	2	3	2	3	3	3	3
586	142秒	微信	123.165.48.121(黑龙江-哈尔滨)	是	1	19	1	2	1	3	2	5	2	2	3	2	2	2	2	4	4	4	6	6	4	4	6	6	4	3	3	3	3	2	2	2	2	2	2	2	2	2	2	2	2	2	2	2	2
587	460秒	微信	111.41.158.6(黑龙江-哈尔滨)	是	2	19	1	2	1	1	3	5	5	3	3	1	4	3	5	3	3	1	4	6	2	5	5	5	3	4	4	4	5	5	2	2	2	4	2	1	1	3	1	3	5	2	3	4	4
588	323秒	微信	111.41.22.34(黑龙江-佳木斯)	是	2	20	1	2	2	1	1	4	4	2	1	1	5	2	3	6	5	1	5	7	1	1	7	7	1	5	4	1	4	4	1	2	1	2	1	1	1	5	2	4	1	4	4	4	4
589	186秒	微信	122.157.222.135(黑龙江-齐齐哈尔)	是	2	19	2	2	1	1	3	5	5	2	2	2	5	1	3	7	4	1	7	6	3	1	6	3	5	5	5	3	3	5	2	2	2	2	2	2	2	4	3	5	2	3	3	3	3
590	589秒	微信	45.116.152.16(内蒙古-呼和浩特)	是	2	20	1	2	2	2	1	5	5	1	1	1	5	1	5	3	3	1	5	7	4	4	6	6	1	4	4	2	5	4	2	2	2	1	2	1	1	4	2	4	1	3	4	4	4
591	217秒	微信	112.99.226.88(黑龙江-黑河)	是	1	18	3	1	1	2	2	5	5	2	2	2	5	2	5	7	3	3	7	7	3	3	7	7	3	5	5	2	5	5	2	2	2	2	2	2	2	5	2	5	2	4	4	4	4
592	632秒	微信	1.57.9.222(黑龙江-绥化)	是	2	19	1	1	1	1	3	3	2	3	3	2	3	3	2	6	3	3	5	5	4	3	5	6	4	4	3	3	4	5	4	2	2	3	2	2	3	4	2	3	2	2	3	3	2
593	320秒	微信	112.98.229.66(黑龙江-黑河)	是	2	18	1	2	2	2	4	3	3	4	4	4	3	4	3	4	5	1	5	5	2	4	7	5	3	4	4	3	4	4	2	2	2	4	3	1	2	4	3	4	1	2	2	3	2
594	256秒	微信	117.179.131.50(黑龙江-牡丹江)	是	2	18	1	1	1	2	1	5	5	1	1	1	5	1	5	7	1	1	7	7	1	1	1	7	1	5	5	1	5	5	1	1	1	1	1	1	1	5	1	5	1	4	4	4	4
595	452秒	微信	112.99.103.74(黑龙江-七台河)	是	2	20	2	2	2	2	4	3	2	5	4	5	1	4	1	3	7	3	4	5	4	7	4	5	4	2	3	4	3	3	4	3	5	4	4	3	4	2	1	3	5	1	2	4	1
596	132秒	微信	60.219.242.197(黑龙江-哈尔滨)	是	1	18	1	2	2	1	3	3	3	3	3	3	3	3	3	5	5	1	5	5	3	4	4	4	4	4	4	4	4	4	4	4	4	4	4	4	4	4	4	4	4	3	3	3	3
597	188秒	微信	112.101.4.11(黑龙江-齐齐哈尔)	是	2	20	2	2	1	1	1	1	1	1	1	1	5	1	1	5	6	3	6	7	1	1	7	7	2	5	5	1	4	5	1	1	1	3	1	1	1	1	1	5	1	4	4	4	4
598	489秒	微信	117.179.93.142(黑龙江-大庆)	是	2	19	1	2	2	1	3	2	2	2	4	3	2	3	3	5	3	2	4	4	5	4	3	4	4	4	4	3	3	3	3	3	3	3	4	3	4	3	4	3	3	2	2	2	2
599	240秒	微信	117.179.75.51(黑龙江-伊春)	是	2	19	2	2	1	1	3	4	4	2	3	2	3	2	3	5	4	3	4	7	1	3	4	5	3	5	4	3	3	3	2	3	2	2	3	1	2	3	3	3	2	3	3	3	3
600	606秒	微信	1.62.34.153(黑龙江-哈尔滨)	是	2	19	1	2	2	1	3	5	5	2	5	4	3	2	3	4	5	1	1	4	5	5	3	3	4	4	1	1	3	2	3	5	1	1	4	2	3	2	3	2	1	1	3	4	2
601	411秒	微信	1.62.136.176(黑龙江-哈尔滨)	是	2	20	2	2	2	2	3	5	2	3	3	3	3	3	3	4	3	2	5	5	2	1	5	6	3	4	3	4	5	5	1	3	5	1	2	2	1	5	2	2	5	3	3	3	2
602	411秒	微信	43.225.208.244(黑龙江-哈尔滨)	是	2	19	1	2	1	1	2	2	2	2	1	2	4	3	3	6	2	2	5	5	3	2	5	5	3	4	3	3	4	4	2	4	2	2	2	1	2	4	2	4	1	3	3	4	4
603	185秒	微信	1.189.110.30(黑龙江-哈尔滨)	是	2	19	1	1	1	3	5	3	2	5	5	5	2	5	1	6	1	3	6	5	5	5	5	7	1	4	4	4	4	4	1	4	1	2	2	2	2	4	3	4	2	2	3	3	3
604	522秒	微信	42.102.158.7(黑龙江-哈尔滨)	是	2	21	1	2	1	1	3	5	2	2	3	4	2	2	3	3	5	5	6	5	3	1	4	5	5	4	2	2	4	4	4	2	2	2	3	2	2	3	2	2	2	3	2	3	3
605	381秒	微信	42.102.183.108(黑龙江-哈尔滨)	是	1	18	1	2	1	1	2	2	2	4	2	3	2	2	2	7	2	3	4	3	5	4	5	5	4	4	4	4	3	5	2	1	2	3	2	2	2	4	2	4	2	2	2	3	3
606	378秒	微信	1.59.142.159(黑龙江-佳木斯)	是	2	21	2	2	2	2	2	5	4	2	2	3	4	2	3	3	5	1	4	4	3	4	5	4	5	3	3	4	1	3	4	4	3	3	1	1	3	4	1	5	1	2	2	2	2
607	382秒	微信	111.41.136.219(黑龙江-哈尔滨)	是	2	19	1	2	1	2	1	5	5	1	1	1	5	1	5	7	7	1	7	4	3	4	7	7	4	5	3	1	3	5	5	3	1	3	1	1	1	5	1	5	1	4	4	4	4
608	208秒	微信	117.179.245.32(黑龙江-哈尔滨)	是	2	20	2	2	2	2	1	5	5	1	1	1	5	1	5	7	7	1	7	7	1	1	7	7	1	5	5	5	5	5	1	1	1	1	1	1	1	5	1	5	1	4	4	4	4
609	530秒	微信	113.5.3.161(黑龙江-哈尔滨)	是	2	19	1	2	2	1	2	3	3	2	2	2	4	3	3	5	5	3	5	5	3	3	5	5	3	4	4	4	3	4	3	3	3	3	3	2	2	4	4	4	3	3	3	3	2
610	360秒	微信	223.104.178.204(内蒙古-呼伦贝尔)	是	2	17	1	1	1	3	5	3	4	1	3	2	4	3	2	5	5	1	7	6	1	4	5	5	3	4	3	3	2	4	2	2	2	3	2	2	2	3	2	3	2	3	2	2	2
611	214秒	微信	111.41.186.220(黑龙江-哈尔滨)	是	1	22	2	2	1	3	3	4	4	3	3	3	4	2	4	4	6	5	4	5	5	5	4	5	5	4	4	4	4	4	4	4	4	4	4	4	4	4	3	4	4	3	3	3	3
612	181秒	微信	111.41.132.253(黑龙江-绥化)	是	2	22	2	2	2	1	1	5	5	2	2	2	4	1	2	6	6	1	4	5	4	4	6	6	3	4	4	4	4	4	4	4	4	4	4	4	4	4	4	4	4	3	3	3	3
613	132秒	微信	43.225.208.237(黑龙江-哈尔滨)	是	2	19	1	2	2	1	3	3	3	3	3	3	3	3	3	3	5	1	5	5	1	1	5	5	5	4	3	3	3	5	3	1	1	1	1	1	1	3	2	3	3	2	2	2	2
614	509秒	微信	101.106.233.148(黑龙江-哈尔滨)	是	2	18	1	2	1	2	2	4	3	2	2	2	3	2	2	5	4	4	5	6	4	4	6	5	4	4	4	3	4	5	2	2	2	2	2	1	2	4	2	4	2	4	4	3	4
615	581秒	微信	112.99.83.51(黑龙江-佳木斯)	是	2	20	1	2	1	2	4	3	2	4	2	3	2	4	2	5	3	3	5	5	5	5	5	5	5	4	2	4	3	2	4	2	3	4	2	2	3	3	4	2	4	2	2	2	2
616	178秒	微信	42.103.147.151(黑龙江-鸡西)	是	2	20	2	2	2	1	2	2	3	2	3	3	4	2	2	3	5	3	4	5	3	5	5	4	4	3	3	3	3	3	3	3	3	3	3	3	3	3	3	3	3	3	3	3	3
617	223秒	微信	113.7.85.143(黑龙江-牡丹江)	是	2	18	1	2	2	2	2	4	3	2	3	3	4	3	3	1	7	1	5	7	5	5	5	1	7	5	5	5	5	1	5	1	1	5	1	1	1	1	5	1	1	1	1	3	3
618	575秒	微信	113.9.187.121(黑龙江-哈尔滨)	是	2	19	1	2	2	1	2	4	4	2	2	2	4	2	5	5	2	1	6	6	2	2	5	5	4	4	4	4	4	4	3	1	1	1	1	1	1	4	1	4	1	3	3	2	2
619	155秒	微信	111.41.225.97(黑龙江-大庆)	是	2	18	1	1	2	1	2	4	2	2	1	2	4	2	4	6	2	4	4	5	3	5	3	5	3	4	4	4	4	4	2	2	4	4	2	2	4	4	2	4	2	3	3	3	3
620	342秒	微信	42.102.171.201(黑龙江-哈尔滨)	是	2	20	1	2	2	1	2	5	4	1	2	2	4	2	4	5	3	1	5	5	1	1	5	5	4	4	4	3	4	4	2	1	3	1	2	1	1	2	1	4	1	3	3	3	3
621	164秒	微信	113.5.13.215(黑龙江-哈尔滨)	是	1	19	1	1	2	1	3	4	4	4	3	3	3	3	3	4	3	5	5	5	5	5	6	4	4	4	4	4	4	4	4	4	4	4	4	4	4	4	4	4	4	3	3	3	3
622	340秒	微信	42.100.18.159(黑龙江-哈尔滨)	是	2	19	1	2	2	1	5	4	2	4	4	4	2	3	2	5	3	1	7	7	3	5	1	5	4	5	5	3	5	5	1	1	1	1	1	1	1	5	2	4	1	4	4	4	4
623	349秒	微信	43.225.208.214(黑龙江-哈尔滨)	是	2	18	1	1	1	1	3	5	3	5	3	4	1	5	2	4	5	1	6	5	3	4	4	4	5	4	3	2	2	4	3	1	3	4	2	1	2	4	3	4	2	2	3	3	3
624	153秒	微信	113.4.110.168(黑龙江-哈尔滨)	是	2	18	1	1	1	3	2	2	2	2	2	2	2	2	2	4	4	4	4	4	4	3	5	5	3	4	4	3	4	4	2	2	3	3	3	1	1	3	3	3	2	2	2	2	2
625	480秒	微信	43.225.208.196(黑龙江-哈尔滨)	是	2	19	1	1	1	2	4	3	3	4	2	5	2	4	3	5	7	2	6	5	5	7	5	7	4	4	4	5	5	3	4	4	3	4	5	3	5	4	5	3	4	3	3	4	3
626	239秒	微信	43.225.208.142(黑龙江-哈尔滨)	是	2	20	3	2	2	1	2	2	2	2	2	2	2	2	2	5	5	1	5	5	1	1	7	5	4	4	4	1	3	4	1	4	3	3	1	1	1	4	1	4	4	3	3	3	3
627	396秒	微信	113.5.4.43(黑龙江-哈尔滨)	是	2	17	1	1	2	3	3	3	2	3	2	3	2	3	3	5	4	4	5	4	4	3	4	5	4	4	4	4	3	4	3	2	3	4	2	3	2	4	1	3	1	2	2	2	2
628	176秒	微信	117.179.78.111(黑龙江-伊春)	是	2	19	1	2	1	2	2	5	3	2	2	3	3	2	2	5	5	1	5	5	1	1	5	5	1	3	4	3	3	4	1	1	1	1	4	1	1	4	1	3	1	2	3	3	3
629	496秒	微信	42.100.136.149(黑龙江-哈尔滨)	是	2	20	2	2	2	1	2	3	2	4	2	2	2	3	1	4	4	3	5	4	4	5	4	3	4	4	4	4	3	2	3	4	4	3	2	2	4	3	4	3	3	2	2	2	3
630	219秒	微信	43.225.208.178(黑龙江-哈尔滨)	是	2	19	2	1	1	3	4	4	2	3	3	3	3	4	3	5	5	1	4	5	1	4	4	4	4	4	4	4	4	4	4	4	4	4	4	2	2	4	4	4	2	2	4	4	4
631	132秒	微信	43.225.208.182(黑龙江-哈尔滨)	是	2	17	3	2	2	1	4	4	4	2	2	2	2	2	2	3	3	3	3	3	3	3	3	3	3	2	2	2	2	2	2	2	2	2	2	2	2	2	2	2	2	2	2	2	2
632	401秒	微信	113.0.174.0(黑龙江-哈尔滨)	是	1	19	1	2	1	1	3	5	3	3	3	3	3	3	3	4	6	4	4	5	3	5	5	5	4	4	4	3	4	2	3	4	4	3	4	3	4	4	2	3	4	2	2	3	2
633	394秒	微信	223.104.113.147(黑龙江-哈尔滨)	是	2	19	1	1	2	1	3	5	5	2	1	2	4	2	1	5	6	4	7	6	4	4	6	6	4	5	5	2	5	5	1	1	2	3	2	1	2	5	2	4	2	3	4	4	4
634	144秒	微信	111.41.215.56(黑龙江-齐齐哈尔)	是	2	17	1	2	1	2	5	3	2	5	5	5	2	5	2	2	6	2	4	4	4	4	4	4	4	3	3	3	3	3	3	3	3	3	3	3	3	3	3	3	3	2	2	2	2
635	456秒	微信	58.241.53.53(江苏-常州)	是	1	19	1	2	1	2	3	3	3	3	2	3	2	3	3	4	5	3	4	4	4	5	4	5	4	3	3	3	3	4	3	3	4	3	2	2	3	3	3	3	2	2	2	2	2
636	530秒	微信	223.104.9.201(四川-成都)	是	2	19	1	2	2	1	2	3	4	2	3	2	4	2	2	5	3	3	5	6	2	4	5	5	2	3	4	1	4	4	3	1	2	2	2	2	2	4	3	4	3	4	4	4	4
637	121秒	微信	117.179.132.68(黑龙江-牡丹江)	是	2	20	1	2	2	1	2	4	3	4	4	4	4	4	4	5	5	5	5	5	5	2	5	5	2	4	4	1	5	5	1	1	1	1	1	1	1	5	1	5	1	4	4	4	4
638	138秒	微信	1.60.70.92(黑龙江-七台河)	是	2	18	1	2	2	1	5	5	2	5	5	5	1	5	1	7	5	1	7	7	1	4	4	7	1	5	5	1	1	5	1	1	4	1	1	1	1	5	1	5	1	3	3	3	3
639	318秒	微信	117.136.7.50(黑龙江-大庆)	是	2	18	1	1	2	2	2	4	2	3	3	2	4	2	3	4	5	4	4	5	4	5	4	5	3	3	3	3	3	4	2	2	3	4	2	3	3	3	4	3	2	2	2	2	2
640	663秒	微信	111.41.18.170(黑龙江-鸡西)	是	2	21	2	2	1	2	3	3	4	2	2	3	1	3	3	5	6	1	7	4	4	5	7	4	4	3	4	3	4	4	3	4	3	3	4	1	4	3	5	3	4	2	3	3	3
641	671秒	微信	111.41.232.119(黑龙江-大庆)	是	1	20	1	2	1	1	2	4	3	2	2	3	3	2	2	3	5	3	4	5	4	4	4	4	5	4	4	4	3	4	4	3	3	3	3	2	3	3	1	3	2	2	2	2	2
642	256秒	微信	1.57.232.206(黑龙江-鸡西)	是	2	18	1	2	2	2	3	3	4	4	2	2	4	4	4	6	4	4	6	5	5	5	4	4	4	4	3	3	3	4	4	4	2	4	3	2	4	4	2	2	2	2	2	2	2
643	673秒	微信	117.179.247.5(黑龙江-哈尔滨)	是	2	20	2	2	1	2	2	4	2	2	3	2	4	3	4	4	5	3	5	5	6	7	1	4	3	3	2	5	3	3	3	4	4	5	4	1	3	5	4	3	4	1	2	3	4
644	169秒	微信	113.1.92.8(黑龙江-齐齐哈尔)	是	2	18	1	2	2	1	3	4	3	3	2	2	2	2	2	5	4	4	4	5	3	4	4	4	4	3	3	3	3	3	3	3	3	3	4	1	2	3	3	3	3	2	2	2	2
645	270秒	微信	125.211.191.58(黑龙江-哈尔滨)	是	1	20	1	2	1	2	3	3	4	3	3	3	3	3	4	4	5	4	4	5	4	5	5	4	5	3	3	3	3	3	4	3	4	3	3	3	3	3	3	3	3	2	2	2	2
646	582秒	微信	42.102.141.212(黑龙江-哈尔滨)	是	1	18	1	1	1	2	3	4	3	3	3	3	2	3	2	6	3	2	6	5	1	1	5	5	3	4	4	4	4	4	2	4	2	2	2	1	1	4	2	3	2	2	3	4	2
647	147秒	微信	1.62.236.45(黑龙江-哈尔滨)	是	2	22	2	1	2	2	5	3	2	4	5	4	4	4	4	5	4	4	4	4	4	4	4	4	4	3	3	3	3	3	3	3	3	3	3	3	3	3	3	3	3	2	2	2	2
648	621秒	微信	43.225.208.137(黑龙江-哈尔滨)	是	2	19	1	2	1	2	2	3	3	4	4	3	2	5	3	3	6	7	5	4	5	5	5	5	5	4	3	4	1	2	4	3	4	4	3	2	4	3	5	2	4	2	3	3	2
649	213秒	微信	123.167.77.166(黑龙江-哈尔滨)	是	2	18	1	2	2	2	5	3	2	5	5	5	1	5	2	5	2	7	4	4	5	6	4	4	4	5	3	3	3	3	3	3	3	3	3	3	3	3	3	3	3	3	3	3	3
650	260秒	微信	43.225.208.177(黑龙江-哈尔滨)	是	2	19	1	2	2	1	3	5	4	2	2	3	5	2	4	5	5	1	5	5	1	1	5	5	1	4	4	1	4	4	1	1	1	2	2	2	2	4	2	4	1	3	3	3	3
651	239秒	微信	111.40.200.90(黑龙江-哈尔滨)	是	2	22	2	1	1	1	3	4	4	3	4	3	4	3	4	5	3	3	4	5	5	5	5	6	3	4	3	4	3	4	4	2	4	4	3	2	5	3	2	3	2	3	3	3	3
652	418秒	微信	43.225.208.242(黑龙江-哈尔滨)	是	1	18	3	1	1	2	2	4	2	2	2	2	2	2	2	4	4	4	4	4	4	4	4	4	4	4	2	4	4	2	3	3	3	1	1	2	1	4	4	4	4	3	3	3	3
653	314秒	微信	218.24.120.34(辽宁-辽阳)	是	2	20	2	2	1	1	4	3	2	4	4	4	2	4	2	5	5	4	6	4	3	3	5	5	3	3	3	4	4	4	3	4	4	3	2	3	3	4	4	3	3	2	3	3	3
654	358秒	微信	218.24.120.22(辽宁-辽阳)	是	2	19	1	2	2	1	2	5	5	1	2	2	4	2	4	5	3	1	7	7	1	1	5	4	1	4	4	3	3	5	2	1	1	1	1	1	1	4	1	5	1	4	3	3	3
655	207秒	微信	220.200.105.134(海南-海口)	是	2	18	3	2	1	1	5	2	2	4	5	5	2	5	1	6	4	6	5	7	4	6	5	6	5	3	3	3	3	3	3	3	3	3	3	3	3	3	3	3	3	2	2	2	2
656	679秒	微信	42.184.176.212(黑龙江-绥化)	是	2	19	1	1	1	2	1	4	4	4	4	4	2	4	2	3	6	1	3	6	6	4	4	7	4	2	3	3	2	2	1	4	3	3	4	1	3	3	4	3	4	2	2	3	2
657	153秒	微信	49.93.112.100(江苏-南京)	是	2	18	1	1	2	2	4	2	1	4	4	4	2	4	2	5	3	3	5	6	3	3	6	5	3	4	4	4	2	5	2	2	2	2	2	2	2	4	3	4	3	2	2	3	3
658	303秒	微信	117.179.185.70(黑龙江-七台河)	是	2	20	1	2	1	1	2	4	4	4	3	3	2	3	2	6	3	1	7	7	3	3	6	6	4	4	4	3	4	4	3	2	4	2	2	2	2	4	2	4	2	4	4	4	4
659	148秒	微信	117.179.177.87(黑龙江-牡丹江)	是	2	19	2	2	2	2	5	4	2	4	5	5	3	5	4	5	5	6	5	7	7	7	7	7	7	4	4	4	4	1	1	1	4	4	4	3	3	4	4	3	3	3	3	3	3
660	604秒	微信	113.5.13.123(黑龙江-哈尔滨)	是	2	19	3	2	1	1	3	3	2	4	3	3	2	2	2	7	1	1	7	6	1	2	7	7	3	5	4	4	2	5	3	1	2	2	1	1	1	5	3	4	5	3	4	4	4
661	124秒	微信	113.2.103.141(黑龙江-绥化)	是	2	20	2	2	2	2	3	3	3	3	4	4	4	4	4	4	4	4	4	4	4	4	4	4	4	4	4	4	4	4	4	4	4	3	3	3	3	3	3	3	3	3	3	3	3
662	183秒	微信	36.17.123.80(浙江-杭州)	是	2	19	1	2	1	1	3	3	3	3	3	3	3	3	3	4	4	4	4	5	4	4	5	5	4	3	3	3	3	3	3	3	3	3	3	3	3	3	3	3	3	3	3	3	3
663	664秒	微信	113.5.197.177(黑龙江-黑河)	是	2	19	2	2	1	1	3	2	4	2	2	2	3	3	3	5	5	3	6	5	3	4	5	5	4	4	3	2	4	2	2	2	2	4	2	2	3	2	2	3	2	2	2	2	2
664	180秒	微信	43.225.208.195(黑龙江-哈尔滨)	是	2	20	1	2	2	1	4	1	1	4	4	4	4	4	1	4	3	3	4	5	5	4	5	4	5	2	2	4	2	3	2	2	2	3	2	2	2	3	2	2	2	2	2	2	2
665	183秒	微信	42.102.175.49(黑龙江-哈尔滨)	是	2	18	1	2	1	2	4	4	2	4	3	4	2	4	2	7	2	2	5	5	2	2	7	7	7	5	5	2	5	5	2	2	2	2	2	2	2	5	2	5	2	3	3	3	3
666	197秒	微信	111.41.126.130(黑龙江-黑河)	是	2	19	1	2	2	1	4	3	4	2	3	3	4	2	2	3	5	3	4	5	3	5	4	4	5	2	4	4	4	4	4	3	2	4	2	2	3	4	4	3	2	2	2	2	2
667	195秒	微信	39.130.57.188(云南-昆明)	是	2	18	1	1	1	1	2	5	4	2	2	5	5	2	2	7	5	1	7	7	1	4	6	6	1	5	5	2	4	4	1	1	1	1	1	2	1	5	3	5	4	4	4	4	4
668	162秒	微信	42.100.135.186(黑龙江-哈尔滨)	是	1	20	1	1	1	2	3	5	3	5	5	4	1	4	4	7	1	5	7	7	2	2	7	7	2	5	5	2	4	5	2	2	2	2	2	2	2	5	2	5	2	4	4	4	4
669	204秒	微信	117.179.182.121(黑龙江-牡丹江)	是	2	19	1	2	2	2	2	3	3	3	4	3	2	4	3	3	6	3	4	4	4	4	4	4	4	3	3	3	3	4	3	3	3	3	2	2	3	3	3	3	3	3	3	2	2
670	621秒	微信	112.98.133.13(黑龙江-绥化)	是	2	17	3	1	1	1	2	1	1	2	1	1	3	2	2	6	3	5	6	5	2	2	5	6	2	4	3	1	4	4	2	2	1	3	1	1	2	4	2	4	2	3	3	3	3
671	220秒	微信	113.5.5.230(黑龙江-哈尔滨)	是	1	17	1	2	2	3	4	5	2	4	1	2	3	3	2	4	4	2	4	4	5	7	4	5	4	2	3	3	3	4	2	5	5	3	4	4	4	3	2	3	4	2	2	2	2
672	251秒	微信	113.5.12.87(黑龙江-哈尔滨)	是	2	17	1	2	2	1	4	4	2	2	3	2	2	3	2	3	4	2	4	5	5	4	4	4	4	4	4	2	3	1	4	2	2	3	1	1	2	4	2	3	2	2	2	2	2
673	336秒	微信	1.63.148.94(黑龙江-绥化)	是	1	20	2	1	1	1	3	5	3	3	3	3	2	4	2	7	4	1	7	6	5	3	6	6	4	5	4	2	4	5	2	2	2	2	2	2	1	4	1	4	1	2	4	4	4
674	536秒	微信	43.225.208.172(黑龙江-哈尔滨)	是	2	20	2	2	2	1	3	4	2	3	3	4	2	4	1	5	4	5	5	6	3	5	5	6	5	4	4	5	4	5	1	3	2	2	4	1	4	4	4	4	4	3	4	3	2
675	401秒	微信	43.225.208.238(黑龙江-哈尔滨)	是	2	19	1	2	2	1	2	4	4	2	3	3	4	3	3	6	6	4	4	5	5	5	5	6	6	3	3	3	4	4	3	2	3	3	4	2	3	3	3	4	3	3	3	3	3
676	681秒	微信	61.167.130.61(黑龙江-哈尔滨)	是	2	19	1	2	1	2	2	3	3	3	4	4	3	3	2	4	5	1	6	6	4	3	6	6	4	4	4	4	4	4	5	3	3	4	2	1	1	3	1	4	4	3	3	2	2
677	193秒	微信	122.158.26.134(黑龙江-大庆)	是	2	19	1	2	2	2	3	3	3	3	2	2	3	3	3	6	3	3	4	4	3	4	3	4	3	3	3	4	3	4	3	2	2	3	2	2	3	3	2	2	2	2	2	3	2
678	143秒	微信	111.42.84.10(黑龙江-绥化)	是	1	19	1	1	2	1	2	5	4	2	1	2	4	2	2	2	3	3	2	2	3	2	3	2	2	3	3	3	3	3	3	3	3	3	3	3	3	3	3	3	3	2	2	2	2
679	147秒	微信	1.190.161.194(黑龙江-哈尔滨)	是	2	18	1	1	1	3	5	2	1	5	5	5	2	5	2	5	4	5	6	6	6	6	6	6	6	4	4	4	4	4	4	4	4	4	4	4	4	4	4	4	4	3	3	3	3
680	278秒	微信	43.225.208.196(黑龙江-哈尔滨)	是	2	20	2	2	2	2	5	5	2	5	4	4	4	4	3	7	5	5	5	5	4	4	5	6	4	4	4	4	4	5	3	4	3	5	2	2	3	3	3	3	2	3	4	4	4
681	497秒	微信	43.225.208.233(黑龙江-哈尔滨)	是	2	18	1	1	1	2	3	3	3	3	4	2	2	4	2	4	6	2	4	3	4	4	4	4	4	3	2	4	3	2	4	3	4	3	3	2	3	3	3	2	3	1	1	2	2
682	127秒	微信	218.8.66.223(黑龙江-哈尔滨)	是	1	20	1	1	2	1	3	3	3	3	3	3	3	3	3	4	4	4	4	4	4	4	4	4	4	3	3	3	3	3	3	3	3	3	3	3	3	3	3	3	3	3	3	3	3
683	270秒	微信	113.0.210.207(黑龙江-哈尔滨)	是	2	20	2	2	1	1	5	4	2	4	3	5	2	3	1	5	3	2	4	4	4	4	4	4	4	3	3	3	3	3	3	3	3	3	3	3	3	3	3	3	3	2	3	2	2
684	295秒	微信	43.225.208.203(黑龙江-哈尔滨)	是	2	21	2	1	2	2	1	5	5	1	1	1	5	1	5	7	1	1	7	7	1	1	7	7	1	5	5	1	5	5	1	1	1	1	1	1	1	5	1	5	1	4	4	4	4
685	247秒	微信	113.0.210.222(黑龙江-哈尔滨)	是	2	18	1	1	1	1	3	3	4	2	3	3	3	2	3	5	4	1	5	6	3	3	6	6	3	4	4	2	4	4	1	1	1	1	1	1	1	4	1	4	1	2	2	2	2
686	172秒	微信	1.62.239.52(黑龙江-哈尔滨)	是	2	20	1	1	1	2	2	5	2	4	2	4	2	3	3	6	3	6	6	5	5	5	5	5	5	4	4	4	4	4	4	4	4	3	3	3	3	3	3	3	3	3	3	3	3
687	356秒	微信	43.225.208.237(黑龙江-哈尔滨)	是	2	19	1	2	1	2	3	3	4	2	3	3	3	3	2	4	4	4	4	4	5	5	4	4	4	4	3	4	3	4	3	1	1	3	3	1	3	3	3	3	4	2	2	3	2
688	497秒	微信	113.2.160.32(黑龙江-鸡西)	是	2	20	2	2	2	1	2	4	4	2	3	3	5	2	2	5	5	4	5	7	4	4	4	4	5	4	4	3	4	4	4	3	3	4	3	2	3	3	4	4	3	2	3	3	3
689	287秒	微信	117.179.247.187(黑龙江-哈尔滨)	是	2	18	1	2	1	2	4	3	3	3	3	2	3	3	3	5	4	1	6	5	4	2	6	3	5	4	4	5	4	5	4	1	1	1	1	1	2	3	3	3	1	3	2	2	3
690	298秒	微信	42.102.159.19(黑龙江-哈尔滨)	是	2	20	2	1	2	2	4	5	2	4	4	4	2	4	2	5	2	5	6	5	2	4	5	6	3	4	4	5	4	4	2	3	2	4	4	2	4	4	4	3	2	3	2	3	3
691	289秒	微信	111.41.130.5(黑龙江-哈尔滨)	是	2	20	1	2	2	2	2	4	3	4	4	2	3	1	4	5	4	1	7	7	1	1	4	4	1	3	3	3	3	3	3	3	3	3	3	3	3	3	3	3	3	3	3	3	3
692	291秒	微信	60.14.203.92(黑龙江-绥化)	是	2	20	2	2	2	2	2	5	3	2	2	2	3	2	2	7	4	3	6	6	4	4	4	5	4	5	5	3	5	4	1	1	3	3	3	1	2	4	4	3	4	3	3	3	3
693	223秒	微信	43.225.208.163(黑龙江-哈尔滨)	是	2	17	2	2	1	1	4	3	4	3	4	4	3	4	2	5	3	3	4	4	4	4	3	3	3	3	3	3	3	4	3	3	4	3	4	3	4	3	4	3	4	2	2	2	2
694	444秒	微信	1.188.165.154(黑龙江-绥化)	是	2	17	1	2	2	2	2	5	4	2	3	2	3	2	2	6	6	1	5	5	5	5	5	6	3	4	4	2	4	3	3	1	1	1	1	1	1	4	3	3	1	2	3	3	4
695	375秒	微信	43.225.208.176(黑龙江-哈尔滨)	是	2	20	3	2	1	2	5	3	2	4	5	5	2	5	2	3	5	3	4	5	5	5	4	3	6	3	3	3	3	3	3	2	5	4	4	2	3	2	4	1	3	1	3	3	3
696	204秒	微信	42.102.128.135(黑龙江-哈尔滨)	是	2	21	1	1	1	1	2	4	4	2	2	2	4	2	2	5	4	2	5	5	3	3	5	5	3	4	4	3	4	4	4	2	2	2	2	2	2	4	2	4	2	2	2	2	2
697	223秒	微信	117.179.92.100(黑龙江-大庆)	是	2	19	2	2	2	1	2	3	2	2	1	4	2	2	1	4	4	1	4	4	4	4	4	4	4	3	3	3	3	3	3	3	3	3	3	3	3	3	3	4	3	2	2	2	2
698	147秒	微信	113.7.218.219(黑龙江-绥化)	是	1	21	2	2	1	2	5	5	5	5	5	5	5	5	5	1	7	7	1	5	1	5	2	6	2	4	2	2	4	4	5	1	2	5	1	5	2	4	2	1	4	4	1	4	3
699	363秒	微信	117.179.50.168(黑龙江-黑河)	是	1	18	1	2	2	2	2	4	3	3	1	3	3	3	4	4	5	2	5	5	5	5	4	5	4	3	3	4	4	3	2	2	2	4	3	2	2	3	2	3	2	2	2	3	3
700	446秒	微信	111.41.135.66(黑龙江-哈尔滨)	是	1	20	1	2	1	1	5	3	2	4	5	2	2	4	2	3	5	2	4	5	3	5	3	5	3	4	3	3	3	3	2	2	2	2	2	2	2	3	2	4	2	3	3	3	3
701	454秒	微信	101.106.236.2(黑龙江-哈尔滨)	是	1	18	1	2	2	1	2	5	5	2	3	2	4	2	4	7	4	1	7	7	1	1	7	7	1	5	5	3	5	5	2	1	1	1	1	1	1	5	1	5	1	4	4	4	4
702	314秒	微信	111.41.143.115(黑龙江-哈尔滨)	是	2	19	1	1	1	2	2	4	3	2	1	2	4	1	3	5	3	5	5	5	2	5	5	5	3	4	4	4	2	4	2	2	2	3	3	3	3	4	4	2	2	3	3	3	3
703	533秒	微信	60.219.45.108(黑龙江-佳木斯)	是	2	19	1	1	2	1	3	3	3	2	2	2	2	3	3	7	4	1	4	5	5	1	5	5	1	4	4	2	4	5	3	1	1	3	4	2	1	4	1	4	3	3	4	4	4
704	321秒	微信	117.136.56.183(黑龙江-哈尔滨)	是	2	20	2	1	2	1	3	4	3	3	3	2	4	1	3	7	1	1	7	7	1	1	7	7	1	5	4	1	4	5	1	2	1	1	1	1	1	4	3	4	1	4	4	4	4
705	147秒	微信	113.6.69.39(黑龙江-绥化)	是	2	20	2	1	2	2	3	3	3	3	3	3	3	3	3	4	4	4	4	4	4	4	4	4	4	1	2	2	2	2	2	2	2	2	2	2	2	2	2	2	2	2	2	2	2
706	576秒	微信	117.179.142.219(黑龙江-绥化)	是	2	19	1	2	2	2	2	5	5	2	2	3	4	2	2	5	5	4	5	5	5	5	5	5	5	4	3	4	4	3	2	4	4	3	3	2	3	4	2	4	4	2	2	3	2
707	184秒	微信	42.102.243.171(黑龙江-哈尔滨)	是	2	19	1	1	1	2	2	5	5	2	2	1	2	1	1	7	5	1	7	7	1	1	7	6	1	5	5	1	5	5	1	1	1	1	1	1	1	5	1	5	1	4	4	4	4
708	461秒	微信	117.136.57.97(黑龙江-未知)	是	2	18	1	2	2	2	3	3	3	3	3	3	3	4	2	6	3	2	5	4	1	5	3	5	3	4	3	2	3	4	4	1	3	2	2	1	3	2	5	4	1	1	2	2	2
709	129秒	微信	113.5.4.48(黑龙江-哈尔滨)	是	2	20	1	2	2	1	2	5	5	1	5	2	4	2	4	7	7	1	7	7	4	4	4	6	2	5	5	1	5	5	5	2	3	4	5	5	5	5	5	5	2	2	2	3	4
710	256秒	微信	117.136.56.246(黑龙江-哈尔滨)	是	2	22	1	2	1	2	2	3	5	2	3	1	4	2	4	6	6	4	6	6	4	4	6	6	4	4	4	4	4	4	4	3	3	3	3	3	3	4	3	4	3	4	4	4	4
711	252秒	微信	117.179.132.88(黑龙江-牡丹江)	是	2	20	1	2	2	1	2	5	5	2	2	2	5	2	2	7	1	1	7	7	1	1	1	7	1	5	5	1	5	4	3	1	1	1	1	1	1	5	1	5	1	2	4	4	3
712	231秒	微信	1.188.170.191(黑龙江-绥化)	是	2	18	1	1	1	1	1	3	5	1	3	3	1	1	3	5	3	1	7	7	1	1	7	7	1	5	5	1	4	4	4	1	1	4	1	1	1	4	1	4	1	4	4	4	4
713	149秒	微信	117.179.144.230(黑龙江-绥化)	是	2	22	2	2	2	3	5	4	3	4	3	4	4	4	4	5	5	5	5	3	5	5	5	5	5	4	3	4	4	4	4	4	3	4	4	3	4	4	4	4	4	3	3	3	3
714	377秒	微信	117.136.57.220(黑龙江-未知)	是	2	19	1	2	1	2	3	3	2	2	3	3	2	2	3	6	4	3	7	7	4	4	4	6	2	4	3	4	3	4	3	2	3	4	3	1	3	3	4	3	2	2	2	2	2
715	230秒	微信	1.188.169.159(黑龙江-绥化)	是	2	19	1	2	2	1	3	4	4	2	1	2	3	2	4	7	1	1	7	7	2	1	5	5	5	5	5	3	5	5	3	2	2	4	1	1	1	4	1	4	2	3	3	3	3
716	292秒	微信	223.104.17.253(黑龙江-哈尔滨)	是	2	20	2	1	1	2	2	4	4	3	3	4	2	5	2	5	5	2	5	5	5	4	4	5	3	4	3	3	3	4	2	3	2	2	2	2	2	4	2	3	2	3	3	3	3
717	256秒	微信	1.57.178.255(黑龙江-双鸭山)	是	2	18	1	2	2	1	2	5	5	2	2	3	4	2	4	4	5	5	5	3	3	3	5	5	5	3	2	2	4	4	2	3	2	2	2	2	2	4	2	4	3	2	3	3	2
718	209秒	微信	144.12.105.229(山东-菏泽)	是	2	19	1	1	1	3	2	4	5	2	2	2	4	2	3	5	5	1	7	5	2	1	5	5	3	4	4	3	4	4	3	1	2	3	1	1	2	4	2	4	1	3	3	2	3
719	573秒	微信	1.62.43.7(黑龙江-哈尔滨)	是	2	18	1	2	2	2	3	5	5	2	3	3	5	3	5	7	1	7	1	7	5	1	7	7	7	5	5	5	5	5	2	2	2	2	2	1	2	4	2	5	2	3	3	4	4
720	256秒	微信	118.125.115.155(四川-广元)	是	1	18	1	2	1	2	2	3	4	2	2	2	3	2	3	4	5	4	5	5	4	5	4	4	4	4	4	2	3	4	2	2	2	4	2	2	4	3	4	3	4	2	2	3	3
721	261秒	微信	221.209.143.90(黑龙江-大庆)	是	2	21	2	2	2	1	2	3	3	4	2	2	3	3	2	3	4	4	4	4	4	4	4	4	4	3	3	3	3	3	3	3	3	3	3	3	3	3	4	3	3	2	2	2	2
722	315秒	微信	117.136.56.189(黑龙江-哈尔滨)	是	2	19	1	1	2	1	2	4	3	2	2	2	4	2	4	3	5	2	4	4	3	3	5	4	4	4	3	3	4	4	3	1	2	2	1	1	1	3	2	4	2	2	2	2	2
723	513秒	微信	122.97.222.219(江苏-南京)	是	2	18	1	2	2	2	2	4	3	2	2	2	4	3	3	7	3	1	7	7	2	2	5	7	2	5	4	2	4	5	2	3	2	2	2	2	1	5	3	5	2	3	4	4	4
724	163秒	微信	1.62.43.164(黑龙江-哈尔滨)	是	2	20	1	2	2	3	3	4	4	2	2	2	5	1	2	7	1	1	7	7	1	1	7	7	1	5	5	1	5	5	1	1	1	1	1	1	1	5	1	5	1	4	4	4	4
725	442秒	微信	112.102.127.39(黑龙江-哈尔滨)	是	2	19	1	2	2	1	2	3	3	2	1	2	2	2	1	7	1	1	6	5	5	1	1	5	5	4	4	4	4	4	3	2	3	3	4	2	1	3	1	3	5	3	3	3	3
726	383秒	微信	36.142.144.200(甘肃-未知)	是	2	21	2	1	1	1	2	3	3	3	2	3	3	3	4	5	4	4	6	4	4	4	4	5	4	4	3	3	3	4	2	3	2	2	2	4	2	4	2	3	2	3	3	3	3
727	376秒	微信	122.157.113.21(黑龙江-齐齐哈尔)	是	2	18	1	1	1	2	2	4	3	2	3	3	3	3	2	5	4	1	5	4	4	5	4	4	4	4	4	4	3	4	2	2	2	3	2	1	2	3	2	3	2	4	3	3	3
728	170秒	微信	1.63.148.159(黑龙江-绥化)	是	2	18	1	1	1	2	2	5	5	2	2	2	4	2	4	2	5	2	5	5	3	2	5	5	5	4	4	2	4	4	2	1	1	2	2	2	2	4	2	4	2	3	3	3	3
729	442秒	微信	111.41.114.191(黑龙江-绥化)	是	2	19	1	2	2	1	2	3	4	3	3	2	4	3	3	7	1	1	5	5	3	1	5	6	1	4	4	2	4	4	2	1	1	3	1	1	1	5	2	4	1	3	3	3	3
730	329秒	微信	183.197.157.79(河北-廊坊)	是	1	19	1	1	1	1	3	3	3	3	3	3	3	3	3	5	4	3	5	6	1	3	5	5	5	4	4	2	3	3	2	1	1	4	2	1	1	3	2	5	2	2	2	2	2
731	528秒	微信	111.41.114.25(黑龙江-绥化)	是	2	21	2	1	1	2	4	2	2	4	4	4	1	3	3	5	4	2	6	5	3	5	5	6	3	4	4	2	4	4	2	2	3	2	1	1	4	4	4	3	3	3	3	3	3
732	141秒	微信	111.43.196.180(黑龙江-佳木斯)	是	2	20	1	1	2	1	5	2	1	4	3	3	3	3	3	4	5	1	3	4	5	5	4	4	4	3	3	4	3	3	4	4	4	3	3	3	3	3	4	4	3	1	3	2	2
733	597秒	微信	1.62.153.206(黑龙江-哈尔滨)	是	2	18	3	2	2	2	1	5	5	1	1	1	5	1	5	7	5	1	7	7	4	1	1	7	1	5	5	1	4	4	4	4	4	4	4	4	4	4	4	4	4	3	3	3	3
734	225秒	微信	111.41.196.159(黑龙江-大兴安岭)	是	2	20	1	2	1	2	2	2	2	2	2	2	2	2	2	4	4	1	4	4	4	4	4	4	4	3	3	3	3	3	3	3	3	3	3	1	2	3	2	3	3	3	3	3	3
735	198秒	微信	112.99.242.40(黑龙江-哈尔滨)	是	2	19	3	2	2	1	3	3	3	3	2	1	2	2	2	7	1	4	7	5	4	4	6	6	6	4	3	1	3	5	3	3	3	3	3	3	3	3	3	3	3	4	4	4	4
736	356秒	微信	113.1.92.40(黑龙江-齐齐哈尔)	是	2	19	2	2	2	1	4	5	2	4	3	4	4	4	4	7	1	6	6	6	3	3	3	6	2	5	4	3	4	4	2	1	3	2	3	2	1	4	4	4	3	3	3	3	3
737	167秒	微信	111.41.158.21(黑龙江-哈尔滨)	是	2	21	1	2	1	1	2	4	4	3	4	2	4	2	4	3	5	3	4	5	4	2	3	4	5	4	3	4	2	4	2	2	2	3	2	1	2	4	3	4	2	3	2	3	3
738	422秒	微信	1.63.148.68(黑龙江-绥化)	是	2	21	3	1	1	2	3	4	4	2	3	2	5	2	3	5	5	3	6	6	1	3	5	5	3	4	4	2	4	4	2	4	4	2	3	2	2	4	3	5	2	3	3	3	3
739	254秒	微信	221.206.221.156(黑龙江-牡丹江)	是	2	20	2	1	1	2	4	4	2	4	2	4	4	2	4	5	5	3	6	6	3	3	6	6	3	4	4	3	3	4	3	2	3	2	3	1	4	5	5	5	3	2	3	3	3
740	285秒	微信	119.51.237.137(吉林-长春)	是	2	19	1	2	2	1	3	4	2	3	2	3	3	3	2	6	3	4	5	4	3	3	5	5	4	4	3	3	3	4	2	2	2	4	2	2	2	4	4	4	3	2	3	3	2
741	178秒	微信	111.43.194.118(黑龙江-哈尔滨)	是	2	20	2	2	2	2	1	4	5	1	1	5	1	1	1	7	1	1	4	4	5	1	5	7	4	5	5	5	5	5	5	1	1	1	4	1	1	4	1	4	4	3	3	3	3
742	154秒	微信	112.102.122.42(黑龙江-哈尔滨)	是	2	17	1	2	2	2	3	2	2	3	2	2	2	2	2	4	4	4	4	4	4	4	4	4	4	3	3	3	4	3	3	3	3	3	3	3	3	3	3	3	3	3	3	3	3
743	721秒	微信	122.157.220.60(黑龙江-齐齐哈尔)	是	1	17	3	2	1	2	3	3	2	1	2	2	3	2	1	7	3	4	7	6	1	5	7	7	4	4	5	3	5	5	1	1	1	1	1	1	1	4	1	4	1	3	4	4	2
744	303秒	微信	117.136.57.243(黑龙江-未知)	是	2	18	1	2	2	1	3	3	2	4	3	4	3	4	3	5	4	4	4	5	4	5	5	5	3	3	3	3	4	4	3	2	3	3	4	2	4	3	4	3	3	2	3	3	2
745	597秒	微信	117.179.184.214(黑龙江-七台河)	是	2	19	1	1	2	2	4	3	2	3	2	2	2	3	2	6	6	4	4	5	4	5	5	5	4	4	3	3	3	4	3	2	2	3	3	2	2	3	4	3	4	2	3	2	3
746	294秒	微信	43.225.208.186(黑龙江-哈尔滨)	是	1	17	1	2	1	1	3	4	3	3	4	4	2	4	3	6	2	5	4	3	5	5	4	4	4	4	4	4	4	4	4	4	4	4	4	4	4	3	2	2	4	2	2	3	3
747	188秒	微信	113.7.190.244(黑龙江-伊春)	是	1	20	1	1	1	2	3	4	3	3	5	3	2	2	3	7	7	2	7	7	3	4	6	6	2	4	3	3	4	5	2	1	1	1	1	1	1	5	1	5	1	4	4	4	4
748	363秒	微信	221.209.246.203(黑龙江-大庆)	是	2	19	1	2	2	1	2	5	4	2	3	2	3	2	4	6	2	1	6	5	2	1	4	5	3	4	4	2	4	4	2	1	2	4	2	1	1	4	2	4	2	3	4	4	3
749	179秒	微信	111.41.35.57(黑龙江-牡丹江)	是	2	19	1	1	2	2	3	5	4	2	3	4	5	2	5	5	5	4	7	7	3	4	4	6	4	4	4	3	3	5	2	4	4	5	2	1	4	2	5	5	3	3	2	3	3
750	324秒	微信	125.211.92.96(黑龙江-哈尔滨)	是	2	20	1	2	1	1	2	4	4	2	2	2	4	2	4	3	5	2	5	5	3	4	5	5	4	4	4	3	3	3	3	3	3	4	2	2	3	4	4	4	2	2	3	3	3
751	147秒	微信	42.184.189.213(黑龙江-绥化)	是	2	21	3	2	1	1	3	4	3	3	3	4	3	4	3	4	4	4	4	5	4	5	5	5	4	4	4	4	4	4	4	3	3	4	4	3	3	4	4	3	3	3	3	2	2
752	222秒	微信	42.102.244.241(黑龙江-哈尔滨)	是	2	18	1	1	1	3	4	4	4	3	1	3	3	3	3	4	4	3	5	4	4	4	5	5	3	3	3	4	4	4	4	2	2	2	2	2	2	4	2	4	2	2	3	3	3
753	334秒	微信	42.100.230.174(黑龙江-哈尔滨)	是	1	18	1	2	1	1	5	2	1	5	5	5	1	5	1	4	7	1	4	1	7	1	7	7	7	5	1	5	1	3	4	1	1	5	1	1	1	5	1	1	3	1	1	4	2
754	632秒	微信	113.2.35.31(黑龙江-齐齐哈尔)	是	2	20	1	1	1	1	2	4	5	1	5	2	2	3	4	4	7	7	6	7	4	5	5	7	5	4	4	5	4	4	3	3	3	4	4	3	4	5	3	2	4	3	4	4	4
755	396秒	微信	111.41.186.110(黑龙江-哈尔滨)	是	2	18	1	2	2	1	3	3	2	4	5	3	3	4	4	4	5	4	3	2	6	5	5	5	4	3	3	4	3	5	4	4	2	3	2	4	4	3	2	3	3	2	1	2	1
756	383秒	微信	223.104.113.6(黑龙江-哈尔滨)	是	1	19	1	2	1	1	3	5	2	4	5	3	2	4	2	5	5	5	4	3	5	2	2	6	5	4	3	3	4	4	2	2	2	3	2	2	3	4	2	4	3	2	3	3	3
757	283秒	微信	117.136.6.19(吉林-未知)	是	2	19	1	2	1	1	2	5	5	2	1	1	4	2	2	5	5	5	5	6	6	6	6	6	6	5	4	4	5	5	1	4	3	1	1	1	1	4	3	2	4	2	2	2	2
758	311秒	微信	223.104.17.231(黑龙江-哈尔滨)	是	2	18	1	1	1	2	3	3	2	4	2	4	2	3	3	4	6	1	6	6	4	6	6	5	2	3	4	3	4	5	2	1	3	2	4	2	3	4	4	4	4	4	4	4	3
759	294秒	微信	117.136.58.126(吉林-长春)	是	2	20	1	2	1	2	1	2	2	2	2	2	5	2	2	4	4	1	4	4	1	4	7	7	1	3	5	1	3	3	1	1	1	5	5	1	5	4	5	4	4	2	4	4	4
760	147秒	微信	111.41.185.132(黑龙江-哈尔滨)	是	1	19	1	2	1	1	5	3	2	3	4	5	2	5	5	4	5	5	4	4	5	5	4	4	4	3	3	3	3	3	3	3	3	3	3	3	3	3	3	3	3	2	2	2	2
761	349秒	微信	1.62.38.155(黑龙江-哈尔滨)	是	2	19	1	2	2	1	5	4	5	3	3	3	3	3	3	5	3	3	5	5	4	3	5	5	3	3	4	3	4	4	3	2	3	2	2	2	2	4	2	4	2	3	2	2	2
762	147秒	微信	122.157.51.78(黑龙江-七台河)	是	2	20	2	1	1	3	3	3	3	3	3	3	3	3	3	4	4	4	4	4	4	4	4	4	4	3	3	3	3	3	3	3	3	3	3	3	3	3	3	3	3	3	3	3	3
763	147秒	微信	60.15.136.86(黑龙江-绥化)	是	1	18	1	2	2	2	2	5	4	2	5	4	5	4	1	4	5	4	5	5	5	4	4	4	4	4	4	3	3	4	4	3	4	3	4	4	3	4	3	3	4	2	3	2	3
764	270秒	微信	1.189.13.206(黑龙江-哈尔滨)	是	2	22	2	2	2	2	4	3	2	4	4	4	2	4	2	3	6	3	4	4	7	6	3	6	3	2	2	5	2	3	4	2	4	4	3	1	4	2	4	3	4	2	2	2	2
765	324秒	微信	1.62.43.57(黑龙江-哈尔滨)	是	2	18	1	2	2	1	2	5	5	2	1	1	5	2	5	5	5	2	5	6	2	2	6	6	2	4	4	4	4	4	4	2	2	2	2	2	2	4	2	4	2	3	3	3	3
766	644秒	微信	122.157.129.173(黑龙江-齐齐哈尔)	是	2	18	1	1	1	2	2	4	4	2	2	2	4	2	3	4	5	3	4	4	3	4	5	4	4	4	3	3	4	4	3	2	2	3	2	3	2	4	2	3	2	2	3	3	2
767	286秒	微信	122.158.200.250(黑龙江-绥化)	是	2	18	1	2	1	2	4	3	2	4	3	4	2	4	2	7	1	3	6	4	4	2	4	5	2	5	3	3	3	5	4	1	1	4	2	1	1	4	2	1	1	2	2	2	2
768	304秒	微信	101.106.239.129(黑龙江-哈尔滨)	是	2	19	2	2	1	2	4	3	2	4	4	4	1	4	1	4	4	2	4	4	4	5	3	4	4	2	2	4	2	2	4	4	4	4	4	4	4	3	2	3	4	1	1	1	1
769	240秒	微信	111.41.215.214(黑龙江-齐齐哈尔)	是	1	20	1	2	1	2	3	5	2	1	3	4	5	2	5	5	4	6	4	5	4	4	6	5	4	4	4	3	4	4	3	3	2	4	2	2	2	4	2	4	2	3	3	3	3
770	258秒	微信	117.136.57.148(黑龙江-未知)	是	2	18	1	1	2	1	3	4	4	2	3	1	4	4	3	4	5	4	6	5	4	5	5	5	5	3	4	4	4	4	3	4	3	4	4	1	3	3	4	3	4	2	2	2	2
771	314秒	微信	101.106.233.110(黑龙江-哈尔滨)	是	2	20	2	2	2	1	3	4	1	4	4	4	2	5	2	5	3	5	5	5	5	5	5	5	4	4	4	4	3	4	2	2	2	2	2	2	2	4	2	3	2	1	1	3	3
772	290秒	微信	223.104.113.146(黑龙江-哈尔滨)	是	2	18	1	1	1	3	2	5	5	2	1	2	5	1	5	6	6	1	6	7	1	1	7	7	1	5	5	1	5	5	1	1	1	1	1	1	1	5	1	1	1	4	4	4	4
773	124秒	微信	175.19.47.202(吉林-长春)	是	2	18	3	1	1	1	2	5	4	3	5	1	4	3	4	7	1	1	7	7	5	1	1	1	1	1	1	1	1	1	1	1	1	5	5	5	5	5	5	5	5	1	4	4	1
774	432秒	微信	111.43.194.80(黑龙江-哈尔滨)	是	1	19	1	1	1	3	2	2	4	2	1	1	5	1	5	6	3	2	6	5	2	2	5	6	4	4	4	2	4	4	2	2	2	2	2	2	2	4	2	4	3	3	3	3	3
775	236秒	微信	111.41.113.218(黑龙江-绥化)	是	2	18	3	2	2	2	3	5	3	3	2	3	3	3	3	5	3	3	5	5	3	3	5	5	3	2	2	2	2	3	2	2	2	2	2	2	2	4	3	4	2	2	2	2	2
776	790秒	微信	1.190.146.10(黑龙江-哈尔滨)	是	2	18	3	2	1	2	2	4	3	2	2	2	4	2	2	7	1	3	4	4	3	1	3	4	5	5	3	4	2	4	3	2	2	2	2	1	1	3	5	3	2	1	2	2	2
777	147秒	微信	111.41.43.119(黑龙江-哈尔滨)	是	2	21	2	2	1	1	3	3	3	3	3	3	3	3	3	4	4	4	4	4	4	4	4	4	4	3	3	3	3	3	3	3	3	3	3	3	3	3	3	3	3	3	3	3	3
778	147秒	微信	221.206.202.32(黑龙江-牡丹江)	是	1	19	1	1	2	3	3	3	3	3	3	3	3	3	3	5	5	5	5	3	3	3	3	3	3	4	4	2	2	4	4	4	4	4	4	4	4	4	4	4	4	3	3	3	3
779	147秒	微信	1.62.198.96(黑龙江-哈尔滨)	是	2	18	1	2	1	2	3	4	3	3	5	3	3	3	3	7	1	5	4	4	5	2	5	4	5	5	5	5	5	5	5	5	5	5	5	5	1	3	5	5	5	3	3	3	3
780	158秒	微信	101.106.233.155(黑龙江-哈尔滨)	是	1	19	2	2	2	1	4	5	3	5	3	3	3	3	3	4	4	4	4	7	7	7	7	7	4	4	4	4	4	4	4	4	4	2	2	2	2	4	4	4	4	2	2	2	2
781	141秒	微信	43.225.208.207(黑龙江-哈尔滨)	是	2	20	2	1	1	1	3	3	1	5	4	5	2	4	1	4	3	4	4	4	4	4	4	4	4	4	3	3	3	3	3	3	3	3	3	3	3	3	3	3	3	2	2	2	2
782	249秒	微信	43.225.208.188(黑龙江-哈尔滨)	是	2	19	1	1	1	2	2	2	2	2	2	2	2	2	2	1	5	1	4	4	3	3	5	4	5	3	3	2	3	4	2	2	2	2	1	1	1	3	4	3	2	1	1	1	1
783	373秒	微信	113.5.13.88(黑龙江-哈尔滨)	是	2	18	3	2	2	2	3	2	2	4	2	4	2	3	2	4	5	3	4	4	5	4	5	5	5	4	3	4	2	4	3	3	4	4	3	2	3	2	4	3	3	2	2	3	3
784	171秒	微信	117.179.27.118(黑龙江-大兴安岭)	是	2	19	1	2	2	1	4	2	2	5	5	5	2	5	2	4	6	3	6	5	5	5	5	5	5	4	4	4	4	4	4	4	4	4	4	4	4	4	4	4	4	2	2	2	2
785	477秒	微信	111.41.172.113(黑龙江-哈尔滨)	是	2	19	1	1	1	2	3	4	3	2	4	4	3	3	3	6	3	2	5	5	2	3	5	5	3	4	4	4	4	5	2	2	1	4	3	2	2	4	2	4	2	2	3	3	3
786	244秒	微信	1.58.150.152(黑龙江-哈尔滨)	是	2	19	2	2	2	1	2	4	2	4	3	3	4	2	3	4	5	3	5	5	3	2	4	3	5	3	2	3	2	3	3	2	2	3	4	1	4	2	4	4	2	2	3	2	2
787	243秒	微信	223.80.78.33(山东-青岛)	是	2	20	1	2	2	1	3	4	3	3	4	4	3	3	3	3	5	3	5	4	5	4	4	5	3	4	3	4	3	3	3	3	4	2	2	2	3	2	2	3	3	2	3	2	2
788	135秒	微信	113.5.13.54(黑龙江-哈尔滨)	是	2	19	1	2	2	3	3	3	3	3	3	3	3	3	3	7	6	1	6	6	2	2	6	6	3	5	5	2	3	5	2	2	2	2	2	1	2	5	5	5	2	2	3	3	3
789	350秒	微信	113.5.8.117(黑龙江-哈尔滨)	是	2	19	1	2	2	1	1	4	4	1	5	5	3	5	2	5	7	5	4	4	1	5	5	5	5	2	4	4	2	4	4	4	4	4	2	4	4	5	1	5	1	4	4	4	4
790	484秒	微信	144.52.174.165(山东-临沂)	是	2	20	1	2	1	3	1	5	5	1	1	2	1	5	5	2	6	1	6	4	1	4	5	4	6	4	4	4	4	4	2	2	2	2	2	2	2	4	2	4	3	3	3	3	3
791	159秒	微信	43.225.208.199(黑龙江-哈尔滨)	是	2	18	1	2	2	1	3	3	3	3	2	4	2	4	2	3	6	2	4	4	5	2	5	4	4	4	4	1	3	1	4	1	2	1	1	1	1	4	2	3	1	3	2	2	3
792	353秒	微信	1.63.148.251(黑龙江-绥化)	是	2	18	1	2	2	1	3	5	3	3	1	3	2	3	2	4	4	1	4	4	2	1	5	5	2	3	4	4	5	4	3	4	2	3	2	4	1	3	3	2	3	3	3	3	3
793	183秒	微信	117.179.253.90(黑龙江-哈尔滨)	是	2	20	2	1	2	1	2	2	2	2	2	2	2	2	2	5	5	1	5	5	1	5	5	5	5	4	4	4	4	4	1	1	1	1	1	1	1	4	1	4	3	3	3	3	3
794	279秒	微信	117.179.238.107(黑龙江-哈尔滨)	是	2	18	1	1	1	1	5	5	3	4	2	3	2	3	2	6	2	2	4	4	3	3	4	5	4	3	4	2	4	2	2	2	4	5	2	2	5	2	5	5	3	3	2	3	2
795	204秒	微信	112.103.46.67(黑龙江-哈尔滨)	是	2	17	1	2	2	1	2	3	2	4	2	2	2	2	2	6	3	2	5	5	3	3	5	5	3	4	4	4	4	4	2	2	2	4	4	3	3	4	3	4	4	3	3	3	3
796	293秒	微信	223.104.17.213(黑龙江-哈尔滨)	是	2	19	1	2	2	1	2	5	4	2	2	2	4	2	4	5	4	2	6	7	2	2	7	7	3	4	3	2	4	4	2	3	2	3	3	3	2	4	4	4	2	3	3	3	3
797	124秒	微信	111.41.209.41(黑龙江-齐齐哈尔)	是	2	19	1	2	2	2	1	1	1	1	1	1	1	1	1	1	1	1	7	1	1	1	7	7	7	5	5	5	5	5	5	5	1	1	1	1	1	1	1	1	1	4	4	4	4
798	272秒	微信	42.238.178.17(河南-商丘)	是	2	19	1	2	2	1	4	3	2	4	3	4	2	5	3	2	5	3	4	3	5	4	4	4	5	2	2	4	2	3	4	3	3	3	3	2	3	3	3	2	2	2	2	2	2
799	374秒	微信	117.136.56.138(黑龙江-哈尔滨)	是	2	19	1	2	2	2	4	3	2	4	4	4	2	4	2	3	5	2	4	3	4	5	4	4	4	2	2	4	3	2	3	2	2	4	2	2	3	3	4	2	3	2	2	3	2
800	184秒	微信	223.90.175.155(河南-开封)	是	1	18	1	2	1	2	3	4	4	2	3	1	4	2	4	5	5	2	6	6	3	3	6	6	5	4	4	2	3	4	2	3	2	3	2	2	2	4	2	4	2	3	3	3	3
801	154秒	微信	1.62.56.130(黑龙江-哈尔滨)	是	2	19	2	1	1	2	5	2	1	5	5	5	1	5	2	7	1	1	7	7	1	1	7	7	1	5	5	1	5	5	1	1	1	1	1	1	1	5	1	5	1	4	4	4	4
802	375秒	微信	117.136.30.149(重庆-重庆)	是	1	20	1	2	1	2	2	4	4	2	2	2	4	2	3	5	2	5	5	7	4	5	3	5	3	4	4	1	4	4	2	2	2	3	3	3	3	3	3	3	3	3	3	3	3
803	236秒	微信	106.84.147.208(重庆-重庆)	是	2	20	3	1	1	1	4	5	5	2	4	4	5	4	5	6	6	4	6	6	2	4	5	5	2	4	4	5	4	4	2	4	4	2	2	2	3	4	4	2	2	3	3	3	3
804	137秒	微信	111.41.181.71(黑龙江-哈尔滨)	是	2	20	2	2	2	1	3	3	3	3	2	2	2	2	2	5	5	1	3	6	5	5	5	5	5	4	4	4	4	4	4	4	4	2	2	2	2	3	3	3	3	3	3	3	3
805	183秒	微信	113.8.88.198(黑龙江-黑河)	是	2	21	1	1	2	2	3	3	2	4	4	4	1	4	2	5	5	1	5	7	1	1	7	7	1	4	4	2	4	4	4	1	3	3	2	2	3	3	3	4	1	3	3	3	3
806	423秒	微信	1.62.50.86(黑龙江-哈尔滨)	是	2	18	1	2	2	1	3	5	3	2	2	1	5	2	4	3	7	1	5	5	1	1	5	5	4	4	4	1	4	4	4	1	1	1	1	1	1	4	4	4	1	3	3	3	3
807	147秒	微信	111.41.31.102(黑龙江-齐齐哈尔)	是	2	17	1	1	2	2	4	4	4	1	5	5	3	5	3	5	6	2	7	5	6	4	4	4	4	3	3	2	3	3	4	5	4	3	2	1	2	3	4	5	4	4	3	3	4
808	129秒	微信	219.147.209.82(黑龙江-大庆)	是	2	17	1	1	1	2	3	4	5	1	1	3	3	3	3	5	5	3	5	5	4	4	4	4	4	3	3	3	3	3	3	3	3	3	3	3	3	3	3	3	3	3	3	3	3
809	382秒	微信	111.42.211.166(黑龙江-齐齐哈尔)	是	2	19	2	1	1	1	5	5	1	5	1	5	1	3	2	5	4	5	6	4	4	5	4	7	1	2	2	2	3	3	1	2	2	4	3	1	4	4	4	2	1	1	2	3	3
810	259秒	微信	117.179.22.65(黑龙江-哈尔滨)	是	2	18	1	2	2	2	5	5	3	5	1	4	3	1	5	4	5	1	5	7	1	1	7	5	5	5	5	4	4	3	1	1	1	1	1	1	1	4	1	4	1	3	2	3	3
811	365秒	微信	42.100.136.149(黑龙江-哈尔滨)	是	2	19	1	2	2	1	2	5	3	3	2	3	4	3	2	5	5	4	6	6	3	4	5	6	2	4	4	3	3	4	3	2	2	3	4	2	4	4	4	3	4	3	2	3	3
812	806秒	微信	42.102.121.111(黑龙江-大庆)	是	2	19	1	2	2	1	3	3	3	3	2	3	3	2	3	5	5	2	5	5	4	3	5	5	4	3	3	5	4	3	3	3	2	2	2	3	3	4	3	3	2	2	2	2	2
813	166秒	微信	111.41.120.138(黑龙江-黑河)	是	2	20	1	2	2	1	4	1	1	4	4	4	1	4	1	4	3	3	4	5	5	4	3	3	5	3	2	4	2	3	2	2	2	2	2	2	2	3	1	2	2	2	2	2	2
814	147秒	微信	42.102.191.159(黑龙江-哈尔滨)	是	2	21	2	2	2	1	2	3	5	2	4	3	3	4	3	7	1	4	7	7	5	5	5	1	5	4	2	4	4	3	3	4	5	4	1	1	5	3	3	3	3	2	2	2	2
815	241秒	微信	218.24.123.85(辽宁-沈阳)	是	2	20	2	2	2	1	4	3	2	5	4	4	3	4	1	5	4	1	6	6	6	6	5	6	4	4	4	4	4	3	4	4	4	5	5	5	5	2	4	3	4	2	3	4	4
816	248秒	微信	42.100.139.112(黑龙江-哈尔滨)	是	2	19	1	2	2	1	3	3	3	2	2	1	3	3	3	5	5	5	5	5	5	5	5	5	5	4	4	4	4	4	4	3	3	2	2	2	2	4	4	4	3	4	4	4	4
817	220秒	微信	60.15.135.78(黑龙江-绥化)	是	2	20	1	1	2	2	1	5	5	2	1	1	5	2	4	6	3	4	6	5	3	2	5	5	4	4	4	3	3	4	2	2	2	2	2	2	2	4	2	4	2	3	3	3	2
818	238秒	微信	113.5.7.191(黑龙江-哈尔滨)	是	2	19	1	2	2	1	2	4	4	2	2	2	4	3	4	5	4	3	5	5	3	3	5	6	3	4	4	2	3	4	3	2	2	3	2	2	2	4	3	4	3	3	3	3	3
819	287秒	微信	223.104.17.140(黑龙江-哈尔滨)	是	2	18	1	2	1	1	2	3	2	5	5	5	1	5	4	5	1	1	5	5	5	7	4	4	4	2	2	5	2	2	3	5	5	2	3	4	4	3	4	2	4	1	1	1	1
820	221秒	微信	1.63.57.168(黑龙江-鸡西)	是	2	19	1	2	1	3	1	5	5	1	2	1	5	1	5	7	1	1	7	7	1	1	7	7	1	5	5	1	5	5	5	1	1	1	1	1	1	5	1	5	1	4	4	4	4
821	209秒	微信	223.104.17.113(黑龙江-哈尔滨)	是	1	19	1	2	1	1	3	2	3	4	1	4	1	5	3	5	3	4	4	3	3	4	4	3	4	3	3	2	2	3	3	3	3	3	2	1	2	3	4	3	3	2	3	3	2
822	388秒	微信	125.211.31.140(黑龙江-哈尔滨)	是	2	19	1	2	2	1	2	3	4	2	1	2	3	2	2	5	3	2	5	5	5	2	4	5	5	4	4	3	4	4	2	2	2	2	2	2	2	4	2	4	3	2	2	2	2
823	192秒	微信	117.136.7.1(黑龙江-大庆)	是	2	19	1	2	1	1	2	2	4	2	2	2	2	2	2	5	5	2	5	5	2	3	5	4	4	4	4	4	4	4	4	2	2	2	2	2	2	2	2	2	2	2	2	2	2
824	589秒	微信	43.225.208.249(黑龙江-哈尔滨)	是	2	18	2	2	1	1	3	3	2	3	3	4	3	4	3	6	2	4	7	5	3	4	5	7	2	3	4	4	5	4	2	1	2	2	2	1	2	5	2	3	2	2	2	3	3
825	292秒	微信	42.102.246.62(黑龙江-哈尔滨)	是	2	20	1	2	2	1	2	3	4	2	4	2	4	1	2	6	3	1	6	6	1	4	5	5	5	4	4	4	4	4	2	2	2	4	4	1	1	4	4	4	4	3	3	3	3
826	515秒	微信	1.188.13.144(黑龙江-黑河)	是	2	20	2	2	2	1	2	5	5	2	3	2	5	2	2	6	4	3	6	7	1	4	4	5	2	4	4	3	4	5	5	1	3	2	2	1	1	5	3	3	2	3	4	4	4
827	399秒	微信	43.225.208.167(黑龙江-哈尔滨)	是	1	18	1	2	1	2	5	5	5	2	3	2	5	2	5	7	1	1	7	7	1	1	1	4	1	5	5	5	5	5	1	1	1	1	1	1	1	5	1	5	1	4	4	4	4
828	552秒	微信	113.4.230.196(黑龙江-哈尔滨)	是	1	20	1	2	2	2	3	4	4	3	3	2	3	2	3	4	5	2	6	5	4	4	5	6	3	4	3	3	3	4	2	2	3	4	1	1	3	4	2	3	3	3	2	2	2
829	478秒	微信	42.102.177.195(黑龙江-哈尔滨)	是	1	19	1	2	2	1	3	5	5	3	2	3	4	2	3	5	5	2	5	6	4	2	5	5	2	4	3	2	4	3	2	2	2	2	2	1	1	4	1	4	3	3	3	3	3
830	223秒	微信	43.225.208.146(黑龙江-哈尔滨)	是	2	18	1	2	1	2	4	2	2	4	2	4	1	2	3	4	4	4	4	4	4	4	4	4	4	3	3	3	3	3	3	3	3	3	3	3	3	3	3	3	3	2	2	2	2
831	520秒	微信	117.136.57.246(黑龙江-未知)	是	2	20	2	2	2	2	2	4	4	2	2	4	3	2	4	5	1	4	6	5	3	1	3	3	3	4	3	2	3	5	2	1	1	2	2	1	1	4	1	4	3	3	3	3	2
832	329秒	微信	122.159.33.168(黑龙江-哈尔滨)	是	2	18	1	1	1	2	3	5	5	5	3	2	5	1	4	4	3	2	5	6	4	3	5	6	2	4	2	3	2	4	2	3	2	2	2	3	4	4	2	3	4	2	3	2	3
833	138秒	微信	111.41.163.74(黑龙江-哈尔滨)	是	1	18	1	2	1	1	1	5	5	1	1	1	5	1	5	7	7	1	7	7	1	1	7	7	1	5	5	1	5	5	1	1	1	1	1	1	1	5	1	5	1	4	4	4	4
834	384秒	微信	117.179.75.67(黑龙江-伊春)	是	2	20	2	2	2	1	2	4	4	2	3	3	2	2	4	4	5	4	4	4	4	4	5	4	4	4	3	4	3	3	3	2	3	3	4	2	3	3	4	4	3	2	4	4	4
835	246秒	微信	117.136.57.141(黑龙江-未知)	是	2	18	1	2	2	2	2	5	5	2	1	1	5	1	4	5	4	3	5	5	3	4	5	5	3	4	4	4	4	4	2	2	2	3	2	1	2	3	2	4	2	2	3	3	3
836	393秒	微信	117.139.11.87(四川-成都)	是	2	21	1	2	1	1	5	3	1	5	1	1	1	1	1	5	5	5	5	5	5	5	5	5	5	3	3	3	3	3	3	3	3	3	3	3	3	3	3	3	3	2	2	2	2
837	260秒	微信	221.209.105.105(黑龙江-齐齐哈尔)	是	2	19	1	2	1	2	2	2	2	2	2	2	2	2	2	4	4	4	4	5	3	3	3	3	3	4	4	4	4	4	2	2	2	2	2	2	2	4	2	4	2	3	3	3	3
838	183秒	微信	1.58.248.183(黑龙江-哈尔滨)	是	1	19	1	1	2	2	3	5	5	3	2	3	3	3	2	7	3	3	7	7	3	3	7	7	3	5	5	3	4	5	1	1	3	3	3	1	2	3	1	4	1	2	4	4	4
839	339秒	微信	117.179.182.221(黑龙江-牡丹江)	是	2	19	2	2	2	2	3	3	3	4	3	3	3	3	3	6	4	1	7	5	3	3	5	6	2	4	4	4	4	4	4	4	4	2	3	2	2	3	3	3	3	2	2	2	2
840	528秒	微信	43.225.208.178(黑龙江-哈尔滨)	是	2	19	1	2	1	1	2	2	2	2	1	2	2	2	2	5	5	4	5	5	4	5	5	5	4	4	4	4	4	4	3	2	4	3	2	1	2	4	4	5	1	2	3	3	3
841	243秒	微信	117.179.251.229(黑龙江-绥化)	是	1	19	1	2	1	1	3	4	2	2	3	3	3	3	3	5	4	2	4	5	2	2	4	4	2	4	4	2	4	3	2	2	3	2	2	2	2	4	2	3	2	3	3	3	3
842	243秒	微信	117.136.7.105(黑龙江-大庆)	是	2	17	1	1	2	3	5	2	1	5	5	5	1	5	2	6	3	5	4	3	3	5	5	5	5	3	3	3	4	4	2	4	4	4	4	4	4	4	4	2	4	2	2	2	1
843	522秒	微信	1.188.171.189(黑龙江-绥化)	是	2	18	1	1	1	2	4	4	4	2	2	2	4	2	2	5	5	3	5	5	3	3	5	5	3	4	4	2	3	3	3	2	2	3	2	2	2	4	2	4	2	3	3	3	3
844	975秒	微信	1.63.147.97(黑龙江-绥化)	是	1	19	1	2	1	2	3	4	3	2	3	3	2	2	4	4	4	4	4	5	3	4	5	5	3	4	4	2	4	4	2	2	2	2	4	2	2	4	2	4	2	2	2	2	2
845	192秒	微信	117.179.167.188(黑龙江-佳木斯)	是	2	19	1	2	1	2	5	4	4	2	2	3	3	3	3	4	6	2	4	6	5	4	5	4	4	3	3	4	3	4	3	1	2	3	2	1	2	4	4	3	2	3	3	2	3
846	129秒	微信	60.15.136.219(黑龙江-绥化)	是	2	20	3	2	2	1	1	1	1	1	1	1	1	1	1	1	1	1	1	1	1	1	1	1	1	1	1	1	1	1	1	1	1	1	1	1	1	1	1	1	1	1	1	1	1
847	402秒	微信	117.136.7.242(黑龙江-哈尔滨)	是	2	19	1	2	1	1	2	4	4	2	3	1	2	2	2	6	3	1	7	7	3	1	1	6	3	5	4	2	4	4	1	1	4	2	2	2	2	4	3	4	2	2	3	4	3
848	461秒	微信	223.104.113.142(黑龙江-哈尔滨)	是	2	19	1	2	1	2	3	4	3	2	3	3	3	3	4	3	5	2	4	5	4	5	6	4	4	3	2	4	3	3	4	2	2	3	1	1	3	3	2	3	2	2	3	3	3
849	493秒	微信	111.41.121.37(黑龙江-黑河)	是	2	20	2	1	1	3	5	3	2	4	4	5	2	3	2	7	1	4	5	7	2	2	1	3	3	5	5	3	3	5	3	3	1	3	4	3	1	4	3	4	1	1	2	3	3
850	147秒	微信	43.225.208.128(黑龙江-哈尔滨)	是	2	21	1	2	2	1	3	3	3	3	3	3	3	3	3	4	4	4	4	4	4	4	4	4	4	3	3	3	3	3	3	3	3	3	3	3	3	3	3	3	3	2	2	2	2
851	147秒	微信	117.179.131.140(黑龙江-牡丹江)	是	1	18	1	1	1	1	3	3	3	3	3	3	3	3	3	4	5	4	5	4	4	4	4	4	4	3	3	3	3	3	3	3	3	3	3	3	3	3	3	3	3	3	3	3	3
852	293秒	微信	117.179.122.71(黑龙江-齐齐哈尔)	是	1	18	2	2	1	1	1	5	5	1	2	2	5	1	2	7	1	1	7	7	1	1	7	7	1	5	5	1	5	5	1	1	1	1	1	1	1	5	1	5	1	4	4	4	4
853	192秒	微信	1.191.13.176(黑龙江-齐齐哈尔)	是	2	18	1	1	1	3	5	3	3	5	3	4	2	4	2	7	4	2	4	5	3	5	4	6	2	4	4	3	4	4	1	1	3	4	2	3	2	4	2	5	2	3	3	3	3
854	554秒	微信	113.0.75.214(黑龙江-哈尔滨)	是	2	18	1	2	2	2	3	2	3	1	1	2	4	1	2	5	5	1	5	5	4	3	5	4	4	4	4	3	3	4	3	1	1	3	1	1	1	4	2	3	2	2	3	3	3
855	303秒	微信	1.61.53.109(黑龙江-绥化)	是	1	20	2	2	2	1	3	2	2	2	2	2	2	2	2	7	1	3	2	4	3	3	5	5	3	4	4	2	3	3	2	3	2	2	3	2	2	4	1	3	3	2	2	2	2
856	147秒	微信	60.219.155.245(黑龙江-哈尔滨)	是	2	20	2	2	2	2	2	2	2	2	2	2	2	2	2	4	4	4	4	4	4	4	4	4	4	3	3	3	3	3	3	3	3	3	3	3	3	3	3	3	3	3	3	3	3
857	463秒	微信	117.179.74.92(黑龙江-伊春)	是	1	17	1	1	1	3	5	4	2	4	5	5	3	4	2	5	5	4	6	5	1	5	6	7	3	4	5	4	4	3	1	4	5	4	1	4	3	4	1	5	3	2	4	4	4
858	836秒	微信	117.179.3.118(黑龙江-哈尔滨)	是	2	19	1	1	1	1	3	3	2	3	3	3	2	3	2	3	5	3	4	4	3	5	5	4	4	3	3	3	3	3	2	2	3	3	2	2	3	3	3	3	3	2	2	2	1
859	343秒	微信	1.189.159.95(黑龙江-哈尔滨)	是	2	21	2	2	1	2	3	5	4	2	3	2	2	3	4	5	4	2	6	5	3	5	5	5	5	3	4	3	4	4	2	2	4	4	4	2	3	4	2	2	2	3	3	2	2
860	431秒	微信	1.58.176.125(黑龙江-哈尔滨)	是	2	22	1	2	2	1	4	4	4	3	2	3	3	4	3	4	5	1	5	4	3	4	5	4	4	3	3	4	4	3	2	1	4	2	2	1	4	4	3	4	2	2	3	3	3
861	330秒	微信	112.36.195.154(山东-济南)	是	2	20	2	2	2	1	4	3	3	3	3	3	3	3	3	6	3	3	5	4	4	5	5	5	5	3	3	3	3	3	3	3	3	3	3	2	4	3	3	5	4	3	3	3	3
862	401秒	微信	43.225.208.185(黑龙江-哈尔滨)	是	2	20	1	2	2	2	2	3	3	3	2	2	2	2	2	5	3	1	5	5	1	1	5	5	1	4	4	4	4	3	2	2	2	1	2	1	1	4	1	4	1	2	2	2	2
863	777秒	微信	113.1.57.229(黑龙江-伊春)	是	1	17	1	1	1	3	4	4	2	4	4	4	3	4	2	6	1	4	4	4	4	4	5	5	5	3	4	4	4	4	4	3	4	3	3	2	3	3	4	3	4	3	3	3	3
864	348秒	微信	1.63.148.225(黑龙江-绥化)	是	2	19	1	2	2	1	3	3	4	1	1	1	5	1	1	7	4	1	7	7	1	4	7	7	1	5	2	5	5	5	5	1	1	1	1	1	1	5	4	1	1	3	3	3	3
865	230秒	微信	1.189.122.109(黑龙江-哈尔滨)	是	2	20	2	2	2	1	4	4	4	4	5	3	4	4	2	5	4	4	4	6	4	5	5	5	5	3	3	3	3	4	4	2	4	4	4	2	3	3	4	4	3	3	3	3	3
866	286秒	微信	1.60.227.45(黑龙江-齐齐哈尔)	是	2	20	1	2	2	1	2	5	3	2	1	3	4	1	5	4	4	5	5	4	6	7	5	5	3	4	4	3	2	4	1	3	4	3	4	2	5	4	5	4	5	3	4	4	3
867	223秒	微信	1.60.70.92(黑龙江-七台河)	是	2	19	2	1	1	1	2	5	4	2	3	3	5	2	3	4	7	4	5	7	1	4	4	7	1	3	1	3	3	3	3	3	3	3	3	3	3	3	4	3	3	3	3	3	3
868	807秒	微信	111.41.135.44(黑龙江-哈尔滨)	是	1	19	1	2	1	1	2	4	4	4	4	2	3	3	3	4	4	4	5	5	6	5	5	5	5	3	3	3	3	3	4	2	3	3	3	3	3	3	3	2	3	2	2	2	2
869	264秒	微信	113.3.21.32(黑龙江-黑河)	是	2	20	1	2	2	1	3	2	5	2	2	2	2	2	2	5	5	4	5	5	4	5	5	5	4	4	4	3	3	4	3	3	3	4	3	3	3	4	4	4	4	1	1	1	2
870	237秒	微信	111.41.126.15(黑龙江-黑河)	是	1	20	2	1	1	1	1	5	4	2	3	3	4	2	2	6	5	1	7	6	2	6	6	4	2	4	4	4	4	4	2	2	2	4	2	3	3	5	1	5	1	4	4	4	4
871	267秒	微信	117.179.104.70(黑龙江-哈尔滨)	是	2	21	2	1	1	1	3	3	3	3	5	5	1	5	1	5	4	4	7	7	7	7	7	7	1	4	2	5	1	4	4	2	4	3	3	1	1	4	3	1	1	1	3	3	1
872	170秒	微信	111.43.203.116(黑龙江-哈尔滨)	是	2	18	1	2	2	1	2	2	1	2	2	2	2	2	2	5	5	3	5	5	4	4	5	5	4	3	3	3	3	4	4	3	1	1	1	1	1	4	3	4	1	3	3	3	3
873	451秒	微信	117.179.251.178(黑龙江-绥化)	是	2	19	2	2	2	1	3	4	3	5	5	4	2	5	2	4	6	2	4	5	3	5	4	4	5	3	4	5	3	3	4	2	4	2	2	2	4	3	5	2	4	1	1	2	2
874	387秒	微信	113.3.59.246(黑龙江-绥化)	是	2	19	1	1	1	2	2	4	4	2	3	3	4	2	3	6	3	3	7	7	4	3	7	7	2	5	5	2	5	5	2	2	2	2	2	2	2	5	2	5	2	4	4	4	4
875	337秒	微信	223.104.17.223(黑龙江-哈尔滨)	是	2	17	1	2	2	1	3	4	3	2	2	2	3	2	4	7	1	1	7	7	1	1	7	7	1	5	5	1	5	5	1	1	1	1	1	1	1	5	1	5	1	4	4	4	4
876	387秒	微信	111.41.100.241(黑龙江-鸡西)	是	2	19	2	2	1	1	2	5	5	1	2	1	5	1	5	4	4	3	6	6	4	4	5	7	3	5	5	3	5	5	3	1	1	1	1	1	1	4	3	5	1	4	4	4	4
877	161秒	微信	43.225.208.199(黑龙江-哈尔滨)	是	2	19	1	2	2	1	3	2	2	4	3	3	4	2	2	5	5	2	5	5	4	5	4	4	4	4	4	4	4	4	3	3	3	4	3	3	3	4	4	3	3	3	3	3	2
878	298秒	微信	42.102.244.241(黑龙江-哈尔滨)	是	2	19	2	1	1	3	2	2	2	5	5	4	1	5	1	3	5	2	4	4	5	2	2	4	4	4	2	4	2	4	3	3	2	3	4	3	3	3	4	2	4	1	1	1	1
879	346秒	微信	39.144.135.125(广西-未知)	是	2	17	1	1	1	1	4	3	3	4	4	4	3	4	3	5	5	5	6	5	3	3	5	5	2	3	4	4	4	4	3	4	4	4	3	4	4	4	3	3	3	2	3	3	2
880	548秒	微信	117.61.18.120(江苏-南京)	是	2	17	1	1	2	1	1	5	3	4	3	2	5	2	2	6	3	2	7	7	2	5	3	7	1	5	5	4	4	5	2	1	2	3	4	1	3	4	2	4	3	3	3	3	3
881	653秒	微信	117.179.70.87(黑龙江-伊春)	是	1	22	2	2	1	1	2	5	3	4	4	4	2	3	2	7	1	6	7	7	2	5	4	6	2	2	3	4	5	3	5	4	4	3	4	1	1	3	2	3	2	4	3	4	4
882	148秒	微信	122.158.153.206(黑龙江-牡丹江)	是	1	22	1	2	2	2	1	1	1	1	1	1	1	1	1	7	7	7	7	7	7	7	7	6	7	5	4	5	5	5	1	1	1	5	5	1	2	5	1	5	1	4	4	4	4
883	262秒	微信	123.167.65.67(黑龙江-哈尔滨)	是	2	20	1	2	2	1	5	2	1	5	5	5	1	5	1	4	3	1	7	5	3	1	6	7	7	1	1	1	1	5	5	1	1	1	1	1	1	5	1	5	1	2	2	2	2
884	237秒	微信	117.179.154.18(黑龙江-绥化)	是	1	19	1	2	1	3	1	1	1	1	1	1	1	1	1	7	4	4	7	7	1	1	7	7	4	5	5	2	5	5	5	3	3	5	4	4	3	4	1	4	3	3	3	3	2
885	147秒	微信	43.225.208.208(黑龙江-哈尔滨)	是	1	20	2	2	1	1	1	5	5	1	4	3	3	4	4	1	5	4	3	5	5	5	5	1	4	4	4	4	4	4	4	4	4	4	4	4	4	4	4	4	4	1	3	1	3
886	427秒	微信	43.225.208.229(黑龙江-哈尔滨)	是	2	18	1	2	1	1	3	4	3	4	4	4	3	4	3	6	3	4	5	5	6	5	5	6	4	4	4	3	3	3	3	2	2	2	3	1	3	4	3	4	3	3	3	3	3
887	317秒	微信	1.61.25.9(黑龙江-绥化)	是	2	20	2	2	1	2	2	5	5	2	5	5	1	5	2	5	1	4	6	5	5	5	2	3	3	4	2	5	4	4	1	1	1	1	1	1	1	2	5	1	4	2	3	4	3
888	258秒	微信	113.5.4.14(黑龙江-哈尔滨)	是	1	19	1	2	2	1	2	4	4	2	4	3	4	4	2	4	4	4	4	4	4	4	4	4	4	3	3	2	2	2	2	2	2	1	1	1	1	4	1	2	1	2	4	4	4
889	227秒	微信	1.57.233.51(黑龙江-鸡西)	是	1	21	2	2	1	3	3	2	3	2	3	4	3	3	2	7	1	3	6	7	4	3	4	7	2	4	4	1	4	4	2	2	2	4	1	1	1	5	1	5	1	3	4	4	4
890	134秒	微信	117.136.57.223(黑龙江-未知)	是	2	19	2	2	1	1	2	3	3	3	1	3	3	2	3	4	4	4	4	4	4	4	4	4	4	3	3	3	3	3	3	3	3	3	3	3	3	3	3	3	3	2	2	2	2
891	147秒	微信	117.179.3.120(黑龙江-哈尔滨)	是	2	20	2	2	2	1	5	5	5	5	1	1	1	1	1	1	1	1	1	1	1	1	1	1	1	1	1	1	1	1	1	1	2	2	2	2	2	2	2	2	4	2	2	2	1
892	299秒	微信	101.106.233.179(黑龙江-哈尔滨)	是	1	18	1	2	1	2	2	4	4	2	3	3	4	2	3	4	5	1	5	5	3	3	3	6	3	4	4	3	4	4	4	2	2	3	3	1	3	3	4	3	4	2	2	2	2
893	606秒	微信	117.136.7.232(黑龙江-哈尔滨)	是	2	18	1	2	1	2	2	4	5	2	1	1	4	1	5	5	5	1	7	7	1	1	7	7	3	5	5	5	5	5	1	1	1	1	1	1	1	5	1	5	3	4	4	4	4
894	149秒	微信	111.41.136.121(黑龙江-哈尔滨)	是	1	18	1	1	1	2	5	5	2	5	5	5	5	5	1	4	4	4	4	4	4	4	4	4	4	4	3	4	4	4	2	4	5	2	2	2	5	3	4	5	4	1	1	1	1
895	215秒	微信	111.41.249.184(黑龙江-佳木斯)	是	2	19	1	2	1	1	3	4	3	3	3	3	4	2	2	6	4	1	7	7	3	3	5	4	4	3	3	3	3	4	1	1	3	3	1	1	3	3	1	3	3	3	3	3	3
896	284秒	微信	60.218.233.107(黑龙江-双鸭山)	是	2	18	1	1	2	3	2	2	5	1	3	2	2	2	2	7	1	1	5	5	1	1	5	5	1	4	4	1	4	4	2	1	1	1	1	1	1	1	1	4	1	3	3	3	3
897	145秒	微信	43.225.208.208(黑龙江-哈尔滨)	是	1	19	1	2	2	1	3	3	3	3	3	3	3	3	3	4	4	2	4	4	3	1	4	4	4	3	3	2	3	2	2	2	2	2	2	2	2	3	1	3	1	3	3	3	3
898	237秒	微信	1.63.148.222(黑龙江-绥化)	是	2	20	1	2	2	2	1	5	5	2	3	3	3	5	4	4	5	3	4	4	5	4	5	4	5	3	3	4	3	3	4	2	2	2	1	1	1	3	3	2	1	2	2	3	3
899	188秒	微信	117.136.7.39(黑龙江-大庆)	是	2	19	2	2	2	2	5	2	2	4	3	4	2	4	1	5	5	5	5	5	5	5	5	5	4	4	4	4	4	5	3	1	2	3	3	1	1	3	2	3	2	3	3	3	3
900	243秒	微信	43.225.208.209(黑龙江-哈尔滨)	是	2	20	2	2	1	1	1	5	5	1	1	1	5	1	5	7	7	1	7	7	1	1	7	7	1	5	5	1	5	5	1	1	1	1	1	1	1	5	1	5	5	4	4	4	4
901	853秒	微信	112.102.122.42(黑龙江-哈尔滨)	是	2	19	1	1	1	1	1	2	2	5	5	5	5	5	2	5	5	1	4	4	4	4	4	4	4	3	3	3	3	3	3	3	3	3	3	3	3	3	3	3	3	3	3	3	3
902	347秒	微信	223.104.113.105(黑龙江-哈尔滨)	是	1	19	1	1	1	2	5	2	1	3	5	5	1	3	1	3	5	3	3	3	5	5	5	5	3	2	2	4	3	3	4	2	2	4	2	2	2	4	2	2	2	1	2	3	2
903	132秒	微信	43.225.208.166(黑龙江-哈尔滨)	是	1	19	1	2	1	2	3	3	3	3	1	3	3	4	4	5	5	5	5	5	5	5	5	5	5	4	4	4	4	4	4	4	4	4	4	4	4	4	4	4	4	3	3	3	3
904	224秒	微信	111.41.185.42(黑龙江-哈尔滨)	是	2	18	1	2	2	1	3	4	1	4	4	4	2	5	2	7	4	3	7	7	1	1	3	6	1	4	4	2	3	4	4	1	1	2	3	1	1	4	4	3	3	3	3	3	3
905	209秒	微信	221.210.254.161(黑龙江-鸡西)	是	2	18	1	2	1	1	3	4	3	3	3	3	3	3	3	5	3	2	5	5	3	5	5	5	3	4	4	2	4	4	2	2	2	2	2	2	2	2	2	4	2	2	3	3	3
906	564秒	微信	1.59.213.88(黑龙江-佳木斯)	是	2	18	1	1	2	2	2	5	5	2	2	2	4	2	4	6	3	3	5	6	3	3	6	6	3	5	4	2	4	4	2	2	2	4	2	2	2	4	2	4	2	3	3	3	3
907	235秒	微信	117.136.7.207(黑龙江-哈尔滨)	是	2	19	1	1	2	1	2	2	2	2	2	2	2	2	2	6	2	2	6	6	2	2	6	6	2	4	4	4	4	4	2	2	2	2	2	2	2	4	2	2	4	2	2	2	2
908	420秒	微信	123.167.94.221(黑龙江-哈尔滨)	是	2	18	1	2	1	1	1	4	5	1	1	2	2	1	3	6	4	2	6	6	7	4	5	7	5	4	4	4	4	4	3	1	2	4	2	1	2	3	2	4	1	3	3	3	3
909	261秒	微信	111.41.188.174(黑龙江-哈尔滨)	是	1	20	1	2	1	2	2	3	4	2	2	3	3	2	3	4	5	3	4	5	5	5	4	4	5	3	3	2	3	4	3	2	3	4	2	2	4	3	3	3	2	3	3	2	2
910	152秒	微信	117.179.77.101(黑龙江-伊春)	是	1	20	1	2	2	2	3	5	5	2	2	2	2	2	2	5	5	3	5	5	5	5	5	5	5	4	4	4	4	4	4	4	4	4	4	4	4	4	4	4	4	3	3	3	3
911	379秒	微信	223.104.113.123(黑龙江-哈尔滨)	是	2	21	2	1	1	1	3	3	3	3	2	2	3	3	3	5	4	2	5	4	1	5	5	6	3	4	4	2	4	3	2	1	1	2	2	2	3	3	3	3	3	2	2	2	2
912	859秒	微信	60.219.242.128(黑龙江-哈尔滨)	是	1	19	1	2	1	2	3	3	3	3	3	3	3	3	3	4	4	4	4	4	4	4	4	4	4	3	3	3	3	3	3	3	3	3	3	3	3	3	3	3	3	2	2	2	2
913	211秒	微信	60.15.135.187(黑龙江-绥化)	是	1	20	1	2	1	2	3	3	3	3	2	3	3	3	3	4	4	3	4	5	3	4	4	4	3	4	3	3	3	3	3	2	2	2	1	3	3	3	2	3	4	2	1	2	2
914	248秒	微信	117.179.98.227(黑龙江-大庆)	是	1	19	1	2	2	1	2	5	4	2	2	2	4	2	2	6	1	1	7	7	1	1	7	5	4	4	3	2	3	4	2	1	1	2	1	1	1	4	1	4	1	4	3	4	4
915	207秒	微信	111.41.219.167(黑龙江-齐齐哈尔)	是	2	19	1	1	2	2	2	5	5	2	2	3	4	3	4	4	4	4	6	6	2	5	6	6	6	4	4	4	4	4	4	4	4	4	3	1	3	4	4	4	3	3	3	3	3
916	124秒	微信	113.5.13.94(黑龙江-哈尔滨)	是	1	19	1	2	2	1	2	4	4	2	2	2	3	3	3	6	3	3	4	5	2	2	5	5	5	4	3	3	3	3	3	3	3	4	4	4	2	3	2	4	3	3	3	3	3
917	417秒	微信	1.57.162.113(黑龙江-双鸭山)	是	2	20	3	2	1	1	4	3	2	3	3	4	3	5	2	4	4	4	4	4	4	4	4	4	4	3	3	3	3	3	3	3	3	3	3	1	3	3	4	3	3	2	2	2	2
918	245秒	微信	220.197.217.87(贵州-毕节)	是	1	19	1	2	2	2	2	4	4	1	3	1	4	1	4	5	6	3	6	6	4	3	6	6	2	4	4	1	2	4	2	3	2	3	3	4	4	3	3	2	4	2	4	2	3
919	212秒	微信	111.40.200.18(黑龙江-哈尔滨)	是	2	19	1	2	2	1	2	4	5	5	5	3	2	5	2	7	1	1	7	7	1	1	1	1	1	5	5	5	5	5	5	5	5	5	5	5	5	5	5	5	5	4	4	4	4
920	247秒	微信	1.190.135.35(黑龙江-哈尔滨)	是	2	19	1	2	2	1	5	4	4	4	4	4	2	4	4	4	5	3	5	4	5	5	5	5	5	3	3	4	4	4	4	4	4	4	4	4	4	4	4	4	4	3	3	3	3
921	172秒	微信	117.136.57.66(黑龙江-未知)	是	2	18	1	2	2	1	4	3	3	4	4	4	4	4	1	5	5	3	5	5	2	2	5	5	5	4	4	4	4	4	4	2	4	4	2	2	2	4	5	2	3	2	2	2	2
922	842秒	微信	1.62.239.121(黑龙江-哈尔滨)	是	2	18	1	2	2	2	3	3	3	2	3	2	5	3	3	4	5	4	4	5	4	4	4	4	4	4	4	4	3	3	3	3	3	2	2	2	2	2	2	2	2	2	2	4	3
923	520秒	微信	223.104.17.117(黑龙江-哈尔滨)	是	2	19	1	2	2	3	2	3	2	2	4	4	2	3	4	4	4	3	6	5	3	1	2	2	2	3	3	3	4	2	3	2	3	2	2	3	3	4	2	3	3	2	3	2	2
924	193秒	微信	117.179.0.68(黑龙江-哈尔滨)	是	2	18	1	1	1	2	2	4	4	3	3	3	4	3	3	7	1	3	1	7	1	1	7	7	2	5	3	3	4	5	2	1	1	3	2	1	1	4	1	4	1	3	3	3	3
925	147秒	微信	117.179.132.80(黑龙江-牡丹江)	是	2	19	1	2	2	1	5	3	2	5	5	5	5	5	2	7	7	7	7	7	7	7	7	7	7	5	5	5	5	5	5	5	5	5	5	5	5	5	5	5	5	4	4	4	4
926	490秒	微信	123.167.78.65(黑龙江-哈尔滨)	是	2	21	2	2	2	1	3	4	4	2	2	2	4	2	4	5	4	3	5	5	4	4	4	5	4	5	3	3	3	4	3	2	3	3	2	2	3	3	2	3	2	2	2	3	3
927	147秒	微信	117.179.167.239(黑龙江-佳木斯)	是	2	19	2	1	1	1	5	5	1	5	5	5	5	5	5	5	5	3	5	6	4	4	5	5	1	5	5	1	5	5	5	5	5	5	3	3	3	3	5	3	5	4	4	4	4
928	164秒	微信	221.211.15.60(黑龙江-鸡西)	是	2	20	1	2	2	2	4	3	2	2	2	2	3	3	3	5	5	5	5	5	5	5	5	5	5	4	4	4	2	4	2	3	4	5	4	2	3	4	4	3	3	3	3	4	3
929	303秒	微信	202.60.134.229(江苏-南京)	是	1	18	1	2	2	1	2	4	3	4	4	3	2	3	2	5	3	2	4	5	2	4	5	5	2	4	4	2	4	3	2	3	4	4	2	2	4	4	2	4	4	2	3	3	3
930	516秒	微信	117.179.228.62(黑龙江-齐齐哈尔)	是	2	18	3	1	1	1	2	5	4	2	5	1	5	1	2	4	4	5	4	4	5	5	3	4	4	3	2	4	2	3	2	3	4	4	2	1	4	2	4	2	4	2	2	2	2
931	262秒	微信	111.41.46.134(黑龙江-哈尔滨)	是	1	18	1	1	1	3	5	5	4	5	3	5	3	5	3	5	5	2	6	6	5	6	6	5	6	3	4	4	4	3	2	2	2	2	2	2	2	4	4	3	2	2	2	2	2
932	360秒	微信	1.60.112.64(黑龙江-七台河)	是	1	20	1	2	2	1	1	5	5	5	5	1	5	5	5	7	7	7	7	7	7	7	7	7	7	5	5	5	5	5	5	5	5	5	5	5	5	5	5	5	5	4	4	4	4
933	199秒	微信	1.57.32.232(黑龙江-绥化)	是	2	18	3	2	1	2	2	5	3	3	2	2	3	2	5	7	4	1	7	4	4	3	6	7	1	5	5	1	5	5	1	2	3	1	4	1	4	3	4	3	4	3	3	3	3
934	441秒	微信	122.157.203.55(黑龙江-齐齐哈尔)	是	2	19	1	2	2	1	3	3	3	1	4	2	3	3	3	4	5	3	5	6	2	4	4	5	3	3	3	2	3	4	2	1	2	3	2	1	1	4	1	5	3	2	2	2	2
935	384秒	微信	42.102.245.241(黑龙江-哈尔滨)	是	1	19	1	2	1	1	4	4	3	4	4	3	4	3	3	4	5	3	5	5	4	4	5	5	4	3	3	3	3	3	3	2	3	3	3	2	3	4	2	3	2	3	2	3	2
936	138秒	微信	117.179.10.157(黑龙江-哈尔滨)	是	2	20	2	2	1	1	4	4	4	3	3	4	4	3	4	6	3	3	4	5	5	5	6	4	4	4	3	4	2	3	2	2	3	3	3	3	3	3	3	3	3	3	3	3	3
937	184秒	微信	42.102.147.24(黑龙江-哈尔滨)	是	2	18	1	1	1	2	3	3	3	3	3	3	3	3	3	4	4	4	4	5	5	4	4	5	5	4	4	4	4	3	3	2	3	4	3	2	3	3	3	3	3	2	2	3	3
938	331秒	微信	112.103.212.77(黑龙江-哈尔滨)	是	2	19	1	2	2	1	2	2	4	2	1	2	4	1	3	5	4	1	6	6	1	2	5	5	2	4	4	3	4	4	2	1	1	2	2	1	2	4	3	4	2	3	3	3	3
939	151秒	微信	117.136.56.96(黑龙江-哈尔滨)	是	2	19	2	2	2	1	2	5	4	2	3	3	4	2	3	6	4	4	6	4	5	4	5	6	4	4	4	3	3	4	4	4	4	4	4	4	4	4	5	4	4	3	3	3	3
940	173秒	微信	43.225.208.174(黑龙江-哈尔滨)	是	1	19	1	1	1	2	3	3	2	3	3	4	3	2	3	5	2	2	5	5	4	4	5	5	4	4	3	2	2	3	3	3	3	4	4	3	3	3	3	3	3	2	2	3	2
941	251秒	微信	125.211.3.125(黑龙江-哈尔滨)	是	1	19	1	2	2	1	2	5	3	3	2	2	3	2	4	6	2	4	7	5	3	3	5	5	3	4	4	2	4	4	2	2	2	3	2	2	2	4	2	3	2	3	3	3	3
942	809秒	微信	42.102.157.93(黑龙江-哈尔滨)	是	2	18	1	1	1	2	4	5	1	1	2	2	2	3	4	7	4	3	7	7	5	3	7	7	4	5	5	4	5	5	1	1	1	5	5	2	2	5	2	5	5	2	3	2	4
943	172秒	微信	112.101.191.161(黑龙江-鹤岗)	是	1	17	1	1	1	2	3	3	3	3	3	3	3	3	3	4	4	3	4	4	4	4	4	4	4	4	4	3	4	4	2	2	2	2	2	2	2	4	2	4	2	2	2	2	2
944	144秒	微信	117.179.2.195(黑龙江-哈尔滨)	是	2	17	1	2	1	1	4	4	4	3	4	4	3	3	3	4	5	1	5	5	1	5	4	5	1	4	4	2	4	4	4	2	3	4	4	1	4	3	5	3	4	2	3	3	3
945	935秒	微信	1.190.179.79(黑龙江-哈尔滨)	是	2	18	1	2	1	1	4	5	3	2	1	1	2	1	1	4	5	2	4	6	2	3	5	5	4	2	4	4	5	3	1	3	3	2	1	1	2	4	2	4	1	3	4	4	4
946	147秒	微信	117.179.240.243(黑龙江-哈尔滨)	是	2	19	2	1	1	1	3	3	3	3	3	3	3	3	3	4	4	4	4	4	4	4	4	4	4	4	4	2	3	3	3	3	3	3	3	3	3	3	3	3	3	3	3	3	3
947	155秒	微信	113.8.184.96(黑龙江-黑河)	是	1	20	1	1	1	1	3	3	3	3	3	3	3	3	3	4	4	4	4	4	4	4	4	4	4	3	3	3	3	3	3	3	3	3	3	3	3	3	3	3	3	2	2	2	2
948	147秒	微信	113.0.17.75(黑龙江-哈尔滨)	是	2	20	1	2	2	2	2	2	2	2	2	2	2	2	2	4	4	4	4	4	4	4	4	4	4	4	4	4	4	3	3	3	3	3	3	3	3	3	3	3	3	2	2	2	2
949	618秒	微信	111.42.208.209(黑龙江-齐齐哈尔)	是	2	19	1	2	2	1	3	5	5	2	4	4	4	2	3	7	1	3	7	7	2	4	6	6	2	5	5	3	4	5	1	3	5	2	3	2	3	5	4	5	3	4	4	3	3
950	1176秒	微信	117.136.7.90(黑龙江-大庆)	是	1	18	1	2	2	2	2	5	4	1	2	2	4	1	3	5	6	2	3	5	3	4	4	5	5	4	4	4	3	4	4	2	3	2	2	1	2	4	2	4	2	3	3	3	3
951	171秒	微信	139.215.45.167(吉林-长春)	是	2	21	2	2	2	1	4	5	3	3	3	3	3	3	3	4	4	4	4	4	4	4	4	4	4	3	3	3	3	3	3	3	3	3	3	3	3	3	3	3	3	2	2	2	2
952	368秒	微信	117.136.72.155(云南-昆明)	是	2	21	2	1	1	2	2	5	5	2	2	2	2	2	2	4	4	2	7	7	2	7	7	7	2	4	4	4	4	4	2	2	2	4	4	2	4	4	2	4	4	4	4	4	4
953	289秒	微信	223.104.178.184(内蒙古-兴安盟)	是	1	17	1	2	2	2	3	2	3	4	2	3	2	2	3	5	4	3	4	2	5	3	3	5	4	4	3	5	4	1	3	2	2	3	2	3	2	3	3	2	3	2	2	3	2
954	189秒	微信	113.5.3.117(黑龙江-哈尔滨)	是	2	17	1	2	1	2	2	3	3	2	2	3	2	3	3	4	4	4	4	2	3	2	4	2	5	3	2	2	2	4	2	3	2	3	2	2	2	4	4	4	4	2	3	2	3
955	534秒	微信	123.165.251.50(黑龙江-哈尔滨)	是	1	19	2	1	1	1	2	5	5	2	2	2	5	2	2	5	3	3	5	5	3	3	5	5	3	4	4	2	4	3	2	2	2	3	2	2	2	4	2	4	2	3	3	3	3
956	251秒	微信	43.225.208.228(黑龙江-哈尔滨)	是	2	18	2	2	2	1	2	5	3	2	2	1	5	2	5	7	1	1	7	7	1	5	5	6	1	5	5	2	4	5	1	1	3	2	2	2	2	4	3	4	2	4	4	4	4
957	212秒	微信	111.41.211.245(黑龙江-齐齐哈尔)	是	2	20	1	1	1	1	3	3	3	3	2	3	2	1	2	3	4	4	4	4	4	4	4	4	4	3	4	4	4	4	2	4	4	4	4	2	2	4	4	2	2	2	2	2	2
958	245秒	微信	117.179.96.206(黑龙江-大庆)	是	2	18	1	2	1	1	3	4	4	2	2	2	3	2	2	5	5	3	4	5	3	3	5	5	4	4	4	2	4	4	2	2	2	2	2	2	2	4	4	4	2	3	3	3	3
959	182秒	微信	223.104.17.46(黑龙江-哈尔滨)	是	2	20	1	2	2	1	2	5	3	2	5	2	2	2	2	4	4	4	4	4	4	4	4	4	4	3	3	3	3	3	3	3	3	3	4	4	4	3	3	3	3	2	2	2	2
960	130秒	微信	42.102.146.134(黑龙江-哈尔滨)	是	2	19	2	1	2	3	5	2	1	5	4	4	2	4	2	4	4	4	4	4	4	4	4	4	4	3	3	3	3	3	3	3	3	3	3	3	3	3	3	3	3	3	3	3	3
961	131秒	微信	175.190.121.125(辽宁-大连)	是	2	20	2	2	2	1	3	3	4	3	3	3	3	3	3	1	4	4	5	4	4	4	4	4	4	2	3	3	3	3	3	3	3	3	3	3	3	2	1	1	3	2	2	2	2
962	139秒	微信	42.102.186.163(黑龙江-哈尔滨)	是	2	18	1	1	1	2	2	4	5	1	1	1	5	1	4	5	5	5	5	5	1	1	5	5	1	4	4	4	4	4	1	1	1	1	1	1	1	1	1	1	1	4	4	4	4
963	348秒	微信	43.225.208.176(黑龙江-哈尔滨)	是	2	21	2	2	1	2	5	2	2	4	2	3	1	3	3	5	5	3	4	6	5	7	5	4	4	3	3	3	3	3	4	3	4	4	4	2	3	3	4	3	3	2	2	4	3
964	334秒	微信	223.104.17.216(黑龙江-哈尔滨)	是	2	19	1	2	2	1	3	4	3	2	3	4	3	3	3	4	3	1	4	5	2	1	6	5	4	4	3	3	3	5	1	1	1	1	1	1	1	4	2	2	1	2	2	4	3
965	173秒	微信	42.102.140.47(黑龙江-哈尔滨)	是	1	17	1	2	1	1	2	3	1	4	4	4	4	4	1	5	5	1	4	5	5	3	5	5	3	4	4	4	4	4	4	4	4	4	4	4	4	4	4	4	4	3	3	3	3
966	192秒	微信	111.41.216.36(黑龙江-齐齐哈尔)	是	2	19	1	2	1	2	3	2	2	2	1	2	1	2	1	5	5	1	5	5	1	1	5	5	5	4	4	4	4	4	4	4	4	4	4	4	4	4	1	4	4	3	3	3	3
967	156秒	微信	42.102.164.98(黑龙江-哈尔滨)	是	2	19	2	1	2	1	4	5	5	2	4	4	2	4	2	5	5	5	5	5	3	3	5	5	3	4	4	4	4	3	3	3	3	3	3	3	3	4	4	4	4	2	2	2	3
968	147秒	微信	103.57.12.71(吉林-长春)	是	1	17	1	1	1	3	3	3	3	3	3	3	3	3	3	5	5	5	5	5	5	5	5	5	5	4	4	4	4	4	4	4	4	4	4	4	4	4	4	4	4	3	3	3	3
969	1221秒	微信	117.179.202.74(黑龙江-齐齐哈尔)	是	2	18	1	1	1	3	2	3	5	2	3	2	2	3	3	4	4	5	4	5	4	5	4	5	4	3	4	2	3	4	3	4	3	3	4	3	4	4	4	3	4	3	3	3	3
970	158秒	微信	117.179.223.82(黑龙江-绥化)	是	2	20	3	2	1	2	2	1	5	3	2	3	3	2	1	5	4	4	5	4	4	4	4	4	4	3	3	3	3	3	3	3	3	3	3	3	3	3	3	3	3	2	2	2	2
971	400秒	微信	111.41.38.171(黑龙江-大庆)	是	2	19	1	2	1	1	4	3	3	2	3	4	2	4	2	3	5	2	5	5	3	6	5	2	5	2	2	4	2	3	2	4	4	4	2	4	4	2	3	2	4	2	1	1	1
972	121秒	微信	123.166.201.197(黑龙江-哈尔滨)	是	2	20	1	1	2	2	3	2	2	2	2	4	4	4	4	5	5	5	5	5	5	5	5	5	5	4	4	4	4	4	4	4	4	4	4	4	4	4	4	4	4	3	3	3	3
973	156秒	微信	117.136.57.107(黑龙江-未知)	是	1	19	1	1	1	3	3	5	5	5	5	4	5	2	5	7	1	1	7	7	1	1	7	7	1	5	5	1	5	5	1	1	1	1	1	1	1	5	1	5	1	4	4	4	4
974	181秒	微信	43.225.208.134(黑龙江-哈尔滨)	是	2	19	2	2	1	3	4	5	4	2	2	3	2	3	2	4	4	4	4	4	4	4	4	4	4	3	3	3	3	3	3	3	3	1	1	1	3	2	2	4	1	2	2	2	2
975	134秒	微信	43.225.208.136(黑龙江-哈尔滨)	是	1	17	1	1	1	2	5	1	1	2	1	2	1	3	3	5	1	1	4	4	4	4	4	4	4	3	3	3	3	3	3	3	3	3	3	3	3	3	3	3	3	2	2	2	2
976	142秒	微信	106.9.87.193(河北-保定)	是	1	19	2	1	1	3	2	3	2	3	3	2	3	4	3	5	4	4	5	5	5	1	5	5	5	4	4	1	4	4	4	1	1	1	1	1	1	3	3	3	3	2	2	2	2
977	418秒	微信	117.179.154.190(黑龙江-绥化)	是	2	19	1	2	2	2	4	5	5	1	4	5	4	1	5	5	5	1	5	5	5	5	5	5	3	4	4	3	4	4	4	3	4	4	2	2	2	4	3	4	2	3	3	3	3
978	205秒	微信	43.225.208.176(黑龙江-哈尔滨)	是	2	18	1	1	2	1	3	4	4	2	2	3	2	2	2	5	3	3	7	5	5	2	6	5	3	5	4	2	4	4	2	1	1	1	1	1	1	4	1	4	1	3	3	3	3
979	504秒	微信	43.225.208.207(黑龙江-哈尔滨)	是	2	20	1	2	2	1	3	4	5	3	4	3	4	4	2	6	6	6	7	6	6	6	6	6	3	4	4	4	4	4	4	2	4	3	4	4	3	2	3	4	5	3	4	3	4
980	216秒	微信	42.185.168.46(黑龙江-双鸭山)	是	1	21	2	1	2	3	2	5	4	2	5	2	5	1	3	1	6	5	4	7	1	7	6	4	4	4	5	1	5	3	2	3	5	3	2	1	3	4	1	5	1	3	3	3	3
981	136秒	微信	117.179.240.188(黑龙江-哈尔滨)	是	2	19	1	2	1	1	2	3	3	3	3	3	3	3	3	4	4	4	4	4	4	4	4	4	4	4	3	3	3	4	2	2	2	2	2	2	2	4	2	4	2	3	3	3	3
982	240秒	微信	61.167.84.225(黑龙江-大庆)	是	2	18	3	2	2	1	3	4	2	2	2	2	4	2	4	6	1	1	5	5	1	1	6	6	4	4	4	2	4	3	2	2	2	1	2	2	1	4	2	4	2	3	3	3	3
983	257秒	微信	171.109.185.84(广西-南宁)	是	2	18	1	1	1	2	1	2	2	3	2	2	4	3	3	5	5	3	4	4	4	4	4	4	4	3	3	3	3	4	3	2	2	3	2	2	3	3	2	3	3	3	3	3	3
984	345秒	微信	111.41.166.164(黑龙江-哈尔滨)	是	2	18	1	1	1	1	4	5	3	3	3	4	3	3	3	5	5	4	4	4	4	4	4	4	4	4	3	3	2	4	2	2	1	2	1	1	3	3	2	3	2	2	2	2	2
985	863秒	微信	111.41.211.15(黑龙江-齐齐哈尔)	是	2	19	1	1	1	1	4	2	2	3	2	2	3	3	1	4	7	1	5	5	4	4	5	4	5	3	3	4	3	3	3	1	2	3	1	1	2	3	2	2	2	2	2	2	2
986	154秒	微信	117.136.56.49(黑龙江-哈尔滨)	是	2	19	1	2	1	2	2	5	5	2	2	1	5	2	2	7	3	1	7	7	1	1	7	7	1	5	5	5	5	5	1	1	1	1	1	1	1	5	3	5	1	4	4	4	4
987	364秒	微信	111.41.210.131(黑龙江-齐齐哈尔)	是	2	19	1	1	1	2	3	3	3	2	2	5	3	1	1	5	5	1	5	5	4	4	5	5	5	4	3	4	3	5	3	2	2	3	2	2	2	3	1	4	2	3	3	3	3
988	190秒	微信	39.128.112.52(云南-楚雄)	是	2	19	2	2	2	1	5	5	5	1	3	3	3	3	3	4	5	1	4	1	7	7	1	1	7	1	1	5	1	3	4	5	5	5	5	5	5	1	5	5	5	1	1	1	1
989	264秒	微信	117.179.93.126(黑龙江-大庆)	是	2	19	1	1	1	1	2	5	5	1	2	2	3	1	5	7	1	1	7	7	1	1	7	7	1	5	5	4	5	5	1	1	1	1	1	1	1	5	1	5	1	4	4	4	4
990	129秒	微信	113.6.34.217(黑龙江-齐齐哈尔)	是	2	18	1	1	1	2	3	3	3	3	3	3	3	3	3	4	4	4	4	4	4	4	4	4	4	3	3	3	3	3	3	3	3	3	3	3	3	3	3	3	3	2	2	2	2
991	210秒	微信	223.104.113.71(黑龙江-哈尔滨)	是	2	18	1	2	2	1	2	5	5	1	1	1	5	1	5	3	6	1	5	5	2	1	5	5	3	4	4	4	4	4	2	1	1	1	1	1	1	5	1	5	1	2	2	2	2
992	268秒	微信	1.63.81.72(黑龙江-大兴安岭)	是	2	20	1	2	1	2	2	4	4	1	1	2	5	1	2	5	3	1	5	6	2	3	6	6	2	4	4	2	4	4	2	2	2	2	2	2	2	4	2	4	2	3	3	3	3
993	154秒	微信	183.229.168.236(重庆-重庆)	是	1	19	1	1	2	2	3	3	3	3	3	3	3	3	3	4	4	4	7	7	7	4	4	4	4	4	4	4	4	4	4	4	4	4	4	4	4	4	4	4	4	3	3	3	3
994	289秒	微信	43.225.208.169(黑龙江-哈尔滨)	是	2	18	1	1	2	2	5	4	3	3	4	4	3	3	3	5	4	1	6	5	1	4	7	6	3	3	5	3	5	5	1	1	1	1	1	1	1	4	2	4	2	2	2	3	3
995	201秒	微信	117.179.143.255(黑龙江-绥化)	是	2	20	2	2	2	3	2	5	5	2	3	2	5	2	2	4	4	4	4	4	4	4	4	4	4	3	3	3	3	2	3	3	3	3	3	3	3	3	3	3	3	3	3	3	3
996	358秒	微信	218.24.123.249(辽宁-沈阳)	是	2	18	1	2	1	1	2	2	3	2	2	2	2	2	2	7	7	4	7	7	4	4	7	7	4	5	5	5	5	5	3	3	3	3	3	1	1	5	4	5	1	3	3	3	3
997	144秒	微信	218.8.234.222(黑龙江-大兴安岭)	是	1	18	1	2	1	1	2	5	4	3	3	2	4	3	3	2	5	4	4	6	5	4	4	6	2	2	4	1	4	3	3	3	2	3	3	3	3	3	3	3	3	3	3	3	3
998	241秒	微信	112.102.240.68(黑龙江-哈尔滨)	是	1	20	1	2	1	1	1	1	1	1	1	1	1	1	1	4	4	4	7	6	4	1	6	6	6	3	4	3	3	4	2	2	3	1	1	1	3	4	2	3	2	3	3	3	3
999	174秒	微信	112.101.105.31(黑龙江-大庆)	是	2	19	1	2	2	1	1	5	4	1	2	2	4	1	2	5	2	3	5	5	5	5	3	5	3	5	5	5	4	5	5	5	4	5	5	5	5	5	5	5	5	4	4	4	4
1000	154秒	微信	112.98.152.151(黑龙江-鸡西)	是	2	21	2	2	2	1	2	4	5	3	2	3	2	2	3	6	6	3	6	6	6	6	6	6	6	3	4	4	4	4	4	4	4	4	4	4	4	4	4	4	4	2	2	2	2
1001	180秒	微信	111.41.35.63(黑龙江-牡丹江)	是	2	17	1	2	2	1	3	5	3	2	2	3	3	3	3	4	5	2	4	5	4	6	5	5	4	3	4	4	4	3	3	2	5	5	4	3	5	4	5	4	4	2	3	3	2
1002	266秒	微信	39.144.109.82(山东-未知)	是	2	20	2	1	1	1	4	3	1	2	3	4	2	5	1	4	4	1	4	4	4	5	4	4	4	2	2	3	3	4	3	3	3	3	3	3	3	3	3	3	3	1	1	1	1
1003	227秒	微信	42.101.98.81(黑龙江-大庆)	是	2	21	2	2	2	1	2	5	5	2	3	2	5	1	5	4	4	3	4	4	4	4	4	4	4	3	3	3	3	3	3	3	3	3	3	3	3	3	3	3	3	2	3	2	2
1004	142秒	微信	223.104.17.218(黑龙江-哈尔滨)	是	2	18	1	2	2	2	1	4	4	4	3	2	1	2	3	2	6	4	4	3	2	5	4	4	4	2	2	2	2	4	4	4	4	4	3	2	1	4	4	4	4	3	3	3	3
1005	165秒	微信	123.158.254.74(浙江-嘉兴)	是	2	20	1	1	2	3	1	1	5	1	4	1	5	3	2	5	5	1	5	7	1	1	7	5	5	4	4	4	4	4	4	4	4	4	4	4	4	4	4	4	4	2	3	3	4
1006	147秒	微信	111.41.156.20(黑龙江-哈尔滨)	是	2	20	2	2	2	1	4	2	2	3	3	3	3	3	3	4	4	4	4	4	4	4	4	4	4	3	3	3	3	3	3	3	3	3	3	3	3	4	3	3	3	2	3	3	2
1007	879秒	微信	42.184.177.122(黑龙江-绥化)	是	2	19	1	2	2	1	2	2	2	2	2	2	2	2	1	5	3	2	6	6	2	2	6	6	2	5	4	3	4	4	2	2	2	3	2	1	1	4	1	4	2	3	2	3	3
1008	138秒	微信	221.208.210.219(黑龙江-大庆)	是	1	20	1	1	2	1	5	5	3	5	5	5	3	5	2	5	5	5	5	5	5	5	5	5	5	4	4	4	4	4	4	4	4	4	4	4	4	4	4	4	4	3	3	3	3
1009	147秒	微信	111.41.185.121(黑龙江-哈尔滨)	是	2	19	1	2	1	1	2	2	2	2	2	2	2	2	2	2	2	2	2	2	3	2	4	4	6	3	4	3	2	5	2	3	2	5	4	3	2	2	3	3	4	2	3	2	3
1010	1446秒	微信	117.179.6.235(黑龙江-哈尔滨)	是	2	20	2	2	2	1	3	5	2	2	5	4	2	4	2	5	5	1	4	5	3	5	5	5	3	3	4	4	3	4	5	2	3	3	4	1	3	3	2	3	4	3	3	3	3
1011	182秒	微信	117.136.56.30(黑龙江-哈尔滨)	是	1	18	1	2	1	2	3	5	2	2	2	2	4	2	2	4	5	3	7	7	1	1	7	7	1	4	4	2	4	4	4	4	4	4	2	4	4	4	2	4	4	3	3	3	3
1012	154秒	微信	111.41.102.90(黑龙江-鸡西)	是	2	18	1	2	2	3	3	5	3	2	3	3	3	3	3	4	3	4	4	4	3	3	3	3	3	3	4	4	4	4	4	3	3	4	3	2	1	3	2	3	3	3	3	3	3
1013	219秒	微信	111.41.122.19(黑龙江-黑河)	是	2	19	1	1	2	3	2	4	4	2	2	2	4	2	4	6	5	1	6	5	2	2	5	5	3	4	4	4	4	4	1	1	1	1	1	1	1	4	2	4	3	3	2	3	2
1014	301秒	微信	117.179.122.97(黑龙江-齐齐哈尔)	是	1	20	1	2	1	1	2	2	2	2	2	2	2	2	2	4	4	4	4	4	4	4	4	4	4	3	3	3	3	3	3	3	3	3	3	3	3	3	3	3	3	3	3	3	3
1015	283秒	微信	182.38.113.42(山东-威海)	是	1	20	1	2	1	1	2	2	5	5	5	1	5	1	5	4	4	3	6	6	3	1	6	6	6	4	4	2	4	4	4	3	1	1	1	1	1	5	1	5	1	4	4	4	4
1016	378秒	微信	1.196.151.10(河南-南阳)	是	2	21	2	2	2	1	2	2	2	2	2	2	2	1	2	4	4	2	4	6	4	4	6	2	4	3	3	2	1	3	3	2	2	3	4	3	4	2	4	2	4	1	2	2	2
1017	138秒	微信	117.136.7.204(黑龙江-哈尔滨)	是	2	20	1	1	2	1	3	3	3	3	3	3	3	3	3	2	4	4	4	4	4	4	4	4	4	3	3	3	3	3	3	3	3	3	3	3	3	3	3	3	3	3	3	3	3
1018	289秒	微信	111.41.0.58(黑龙江-双鸭山)	是	2	19	2	1	1	1	2	5	3	3	3	3	3	3	3	5	1	1	5	4	2	2	4	6	4	4	3	4	5	4	2	2	2	2	2	1	1	4	1	4	1	2	3	3	3
1019	329秒	微信	218.24.123.72(辽宁-沈阳)	是	1	19	1	2	1	1	2	5	5	2	2	3	4	2	2	7	4	1	7	7	1	2	4	7	1	4	4	3	4	5	1	1	2	1	1	1	2	4	2	5	2	4	4	4	3
1020	147秒	微信	112.103.183.40(黑龙江-哈尔滨)	是	1	19	1	1	2	2	1	1	1	1	1	1	1	1	1	1	1	1	1	1	1	1	1	1	1	1	1	1	1	1	1	1	1	1	1	1	1	1	1	1	1	1	1	1	1
1021	132秒	微信	223.104.17.147(黑龙江-哈尔滨)	是	2	19	1	1	2	1	2	2	2	2	2	2	2	2	2	4	5	1	4	3	4	3	3	3	3	3	3	3	3	2	2	2	2	2	2	2	2	2	4	1	4	3	3	3	1
1022	1408秒	微信	223.104.17.243(黑龙江-哈尔滨)	是	2	20	1	1	2	1	3	3	3	2	2	3	2	2	3	4	5	3	4	4	4	5	5	4	4	3	3	3	3	4	3	3	3	3	3	3	3	4	4	4	4	2	3	2	2
1023	145秒	微信	223.104.114.149(黑龙江-鹤岗)	是	2	19	2	1	1	2	4	5	2	5	5	5	2	3	2	4	4	4	4	4	4	4	4	4	4	3	3	3	3	3	3	3	3	3	3	3	3	3	3	3	3	2	2	2	2
1024	155秒	微信	221.209.246.48(黑龙江-大庆)	是	2	22	2	2	2	1	4	4	4	4	2	3	3	3	3	6	4	2	7	6	5	5	5	6	4	4	4	3	4	4	4	3	3	4	4	2	2	4	2	4	3	3	3	3	3
1025	215秒	微信	117.179.130.209(黑龙江-牡丹江)	是	2	19	2	2	2	2	2	4	2	5	4	4	1	3	3	5	3	5	4	3	5	5	3	4	5	4	4	3	3	4	2	2	2	2	4	2	4	4	4	4	4	3	3	3	3
1026	129秒	微信	43.225.208.189(黑龙江-哈尔滨)	是	2	19	1	1	1	1	3	2	3	3	3	3	3	3	3	4	5	4	5	5	4	4	5	5	5	4	3	3	3	3	3	3	3	3	3	3	3	3	3	3	3	2	2	2	2
1027	1290秒	微信	117.136.7.109(黑龙江-大庆)	是	2	18	1	1	2	1	2	3	3	3	3	3	3	3	3	5	4	3	4	5	5	5	4	4	4	4	3	3	3	2	3	3	3	2	2	2	3	3	4	3	3	1	1	1	2
1028	208秒	微信	1.59.62.155(黑龙江-大庆)	是	2	19	1	2	2	2	4	5	2	3	4	4	3	3	3	7	2	1	7	6	2	2	7	7	2	5	5	1	5	5	2	1	1	1	1	1	1	1	1	1	1	4	4	4	4
1029	147秒	微信	223.104.17.156(黑龙江-哈尔滨)	是	1	20	1	2	1	2	5	3	1	5	3	4	2	4	1	5	3	3	4	4	4	4	4	4	4	3	3	3	3	3	3	3	3	3	3	3	3	3	3	3	3	2	2	2	2
1030	194秒	微信	43.225.208.134(黑龙江-哈尔滨)	是	2	18	3	1	1	2	1	1	1	1	2	2	2	2	2	5	5	5	5	5	4	4	5	5	3	4	4	4	4	4	4	4	4	4	4	4	4	4	4	4	4	3	3	3	3
1031	328秒	微信	117.179.187.132(黑龙江-七台河)	是	2	19	1	2	2	2	2	2	2	3	4	2	3	3	3	5	3	3	6	5	4	5	5	6	3	4	4	3	4	4	2	2	2	2	1	1	1	4	2	3	2	3	3	3	3
1032	449秒	微信	111.41.169.45(黑龙江-哈尔滨)	是	2	19	1	2	2	2	5	2	1	5	5	3	1	4	2	3	5	3	4	5	3	5	4	5	3	2	3	5	1	1	3	1	3	2	3	1	3	3	5	1	4	1	4	4	3
1033	147秒	微信	1.62.209.117(黑龙江-哈尔滨)	是	1	21	1	2	1	2	2	2	2	2	2	2	2	2	2	3	3	2	3	3	3	3	4	4	4	3	3	3	3	3	2	2	2	2	2	2	2	2	2	3	2	2	1	1	2
1034	147秒	微信	42.100.227.191(黑龙江-哈尔滨)	是	2	19	1	1	1	2	1	5	5	1	1	3	5	3	3	7	4	1	7	7	1	1	7	7	1	5	5	5	5	5	1	1	1	1	1	1	1	5	4	5	1	4	4	4	4
1035	271秒	微信	1.188.211.6(黑龙江-绥化)	是	2	19	1	1	1	2	2	5	2	3	4	4	1	3	2	5	3	5	6	4	5	4	4	4	5	3	3	3	3	5	4	2	2	4	3	1	2	3	4	4	3	2	2	2	2
1036	318秒	微信	60.15.236.253(黑龙江-绥化)	是	2	19	1	1	1	2	1	5	5	1	2	2	5	2	5	5	3	1	7	7	1	1	6	7	1	5	5	1	3	4	2	1	2	1	3	1	3	5	1	5	1	4	4	4	4
1037	350秒	微信	111.41.228.48(黑龙江-大庆)	是	1	19	1	2	2	1	3	2	4	2	4	4	2	4	2	5	3	5	5	5	2	5	3	3	3	2	3	4	2	4	2	4	4	4	4	4	2	4	4	3	4	2	3	4	4
1038	141秒	微信	223.104.17.204(黑龙江-哈尔滨)	是	2	19	3	1	1	2	2	4	4	1	2	1	5	1	1	4	4	4	4	4	4	4	4	4	4	3	3	3	3	3	3	3	3	3	3	3	3	3	3	3	3	2	2	2	2
1039	290秒	微信	103.57.12.219(吉林-长春)	是	2	18	1	1	2	3	4	4	3	3	2	2	4	3	3	7	4	1	5	7	1	1	7	7	1	5	5	1	1	4	2	3	2	4	3	3	1	4	2	4	2	3	3	3	3
1040	135秒	微信	113.5.5.59(黑龙江-哈尔滨)	是	2	21	2	1	1	2	4	3	3	3	3	3	2	3	3	5	5	5	5	5	5	5	5	5	5	4	4	4	4	4	2	2	2	2	2	2	2	2	2	2	2	2	2	2	2
1041	446秒	微信	223.104.114.172(黑龙江-鹤岗)	是	2	18	1	2	2	1	3	5	4	2	4	2	5	2	2	4	5	3	5	5	3	6	5	5	3	3	4	4	4	4	2	1	4	3	2	2	4	4	4	4	2	2	2	3	3
1042	306秒	微信	60.15.149.240(黑龙江-绥化)	是	2	20	2	2	2	1	3	5	5	2	3	2	4	2	2	5	1	5	5	7	5	5	3	7	4	3	3	3	3	4	5	5	4	2	5	2	3	3	4	2	4	4	4	4	4
1043	318秒	微信	42.102.152.221(黑龙江-哈尔滨)	是	2	18	1	1	2	1	2	2	3	3	2	1	5	2	2	4	3	4	4	4	4	4	4	4	4	3	3	3	2	3	3	3	3	3	3	3	3	3	3	3	3	2	3	2	3
1044	1413秒	微信	117.136.57.112(黑龙江-未知)	是	2	19	1	2	2	2	2	2	3	2	3	2	2	2	2	5	5	4	4	4	5	5	5	5	4	4	4	4	4	4	4	3	2	4	3	2	3	3	3	3	3	2	2	2	2
1045	290秒	微信	223.104.113.52(黑龙江-哈尔滨)	是	2	18	1	2	2	1	1	5	5	1	1	1	5	5	2	7	3	1	7	7	1	1	7	7	1	5	5	1	4	5	5	1	1	1	1	1	1	5	1	5	5	4	4	4	4
1046	147秒	微信	111.41.125.42(黑龙江-黑河)	是	2	18	1	1	1	1	2	2	2	2	1	1	1	1	1	6	6	2	6	6	2	2	2	6	2	4	4	2	4	4	4	4	2	2	2	2	2	2	2	3	2	2	2	2	2
1047	420秒	微信	112.98.226.189(黑龙江-黑河)	是	2	20	1	2	1	1	2	5	3	2	3	3	5	5	3	5	5	1	4	5	5	4	5	5	5	4	3	4	3	3	4	2	1	4	2	2	2	4	2	4	2	3	3	3	3
1048	1437秒	微信	223.104.113.111(黑龙江-哈尔滨)	是	2	19	1	2	1	3	3	5	3	2	3	1	3	2	2	5	5	1	4	4	3	2	5	5	3	4	4	2	5	4	1	1	1	2	2	1	3	4	1	5	2	2	3	2	3
1049	418秒	微信	111.41.156.215(黑龙江-哈尔滨)	是	2	17	1	2	1	2	4	1	5	5	5	5	5	5	5	3	5	1	5	7	3	3	3	5	3	3	4	2	4	4	4	2	3	3	2	1	2	2	4	2	2	3	4	4	4
1050	186秒	微信	117.179.239.57(黑龙江-哈尔滨)	是	2	18	1	1	1	2	2	5	5	2	2	2	2	1	1	4	2	2	5	5	3	3	5	5	5	4	4	2	2	1	1	1	1	1	1	1	1	4	3	3	3	3	3	3	3
1051	202秒	微信	60.219.155.73(黑龙江-哈尔滨)	是	2	19	1	2	2	2	1	5	3	1	2	2	4	3	3	5	5	1	5	5	1	1	1	5	4	3	3	3	3	3	3	3	3	3	3	3	3	3	3	3	3	2	3	3	3
1052	267秒	微信	43.225.208.176(黑龙江-哈尔滨)	是	2	20	1	2	2	1	3	5	4	2	4	3	5	3	3	3	6	2	4	5	4	5	6	3	6	2	3	4	3	2	3	1	2	4	2	1	2	4	1	4	4	2	3	3	3
1053	228秒	微信	111.41.175.230(黑龙江-哈尔滨)	是	2	19	1	2	2	1	2	5	4	1	2	1	5	1	4	5	4	4	4	4	4	4	4	4	4	4	4	3	3	4	3	1	1	3	3	1	1	5	2	4	2	3	3	3	3
1054	147秒	微信	103.57.12.155(吉林-长春)	是	2	20	1	1	2	1	2	2	2	2	2	2	2	2	2	4	4	4	4	4	4	4	4	4	4	3	3	3	3	3	3	3	3	3	3	3	3	3	3	3	3	2	2	2	2
1055	334秒	微信	111.41.166.166(黑龙江-哈尔滨)	是	2	19	1	1	1	1	3	5	5	2	1	1	1	1	3	5	5	3	5	5	1	5	5	5	4	3	3	2	3	4	2	2	3	3	2	1	2	4	2	3	2	2	3	3	3
1056	328秒	微信	117.136.57.124(黑龙江-未知)	是	2	19	2	1	1	2	4	3	2	4	3	4	1	4	2	3	5	3	4	3	2	2	4	4	5	3	2	4	2	4	3	3	4	4	4	2	4	2	4	3	4	1	1	1	1
1057	304秒	微信	117.179.22.216(黑龙江-哈尔滨)	是	2	19	1	2	2	1	2	2	3	2	3	4	3	3	3	7	1	1	7	7	1	1	7	7	1	5	5	1	5	5	1	1	1	1	1	1	1	5	1	5	3	4	4	4	4
1058	284秒	微信	42.102.244.51(黑龙江-哈尔滨)	是	2	20	1	2	2	1	2	5	5	2	3	3	3	2	2	4	4	2	4	4	5	5	5	5	5	4	4	4	4	5	4	1	4	4	2	1	2	2	5	2	1	2	3	3	2
1059	128秒	微信	101.106.233.226(黑龙江-哈尔滨)	是	1	19	1	2	1	1	1	1	1	1	1	1	1	1	1	1	1	1	1	1	1	1	1	1	1	1	1	1	1	1	1	1	1	1	1	1	1	1	1	1	1	1	1	1	1
1060	176秒	微信	111.41.200.25(黑龙江-牡丹江)	是	1	19	1	2	2	1	5	3	2	4	5	5	2	5	2	5	3	1	5	5	2	6	2	6	2	4	3	2	4	3	3	2	3	3	4	2	4	4	3	2	4	2	3	2	3
1061	526秒	微信	113.4.64.239(黑龙江-哈尔滨)	是	2	17	1	2	1	3	1	4	5	1	1	2	5	1	5	3	5	1	6	5	3	5	7	5	6	4	4	4	4	5	2	1	1	4	1	1	2	4	2	2	2	2	3	3	3
1062	252秒	微信	1.191.94.94(黑龙江-绥化)	是	2	17	1	2	1	1	3	3	3	3	2	2	1	2	3	5	2	4	5	5	3	4	4	5	4	4	3	3	3	3	3	3	4	3	3	3	3	3	4	3	3	2	2	2	2
1063	241秒	微信	122.157.167.207(黑龙江-齐齐哈尔)	是	1	18	1	1	2	1	3	5	3	3	1	3	1	3	5	4	6	1	6	5	1	3	4	3	5	3	3	5	3	4	2	1	3	3	2	2	3	2	2	2	2	2	2	2	2
1064	484秒	微信	60.219.242.70(黑龙江-哈尔滨)	是	2	20	1	2	1	1	1	5	4	4	5	3	5	4	1	6	7	4	7	7	4	4	4	7	7	3	3	4	4	5	2	2	5	3	3	2	3	4	3	4	3	3	3	3	3
1065	222秒	微信	112.98.84.26(黑龙江-佳木斯)	是	2	21	2	2	1	1	1	2	5	1	5	1	1	5	1	5	5	2	6	6	1	1	6	6	5	1	4	1	4	4	3	3	3	2	2	1	2	4	1	4	4	3	3	3	3
1066	492秒	微信	111.43.194.100(黑龙江-哈尔滨)	是	2	19	1	2	1	2	4	2	3	2	2	2	3	2	2	5	4	2	5	5	2	3	5	5	4	4	4	3	3	4	2	1	2	2	2	1	2	4	2	4	2	2	2	3	3
1067	427秒	微信	221.209.144.204(黑龙江-大庆)	是	2	20	2	2	2	2	3	4	5	2	3	2	5	3	2	7	3	1	7	7	4	4	6	6	4	5	4	2	3	4	1	1	1	1	1	1	1	4	3	4	3	3	3	3	3
1068	201秒	微信	42.80.87.9(天津-天津)	是	2	20	3	2	1	1	2	4	3	2	3	3	3	3	3	7	1	1	7	5	1	1	5	5	1	5	5	1	5	3	2	1	1	4	4	4	4	4	4	4	4	3	3	3	3
1069	269秒	微信	42.102.247.185(黑龙江-哈尔滨)	是	2	19	1	2	2	2	3	2	3	3	3	3	1	2	3	4	4	2	4	5	5	4	4	5	5	3	3	3	3	3	3	3	3	4	2	1	3	4	4	3	1	2	2	3	3
1070	352秒	微信	111.41.206.74(黑龙江-牡丹江)	是	2	17	1	2	2	1	3	5	2	3	3	3	2	4	3	4	4	1	4	4	1	1	4	4	1	3	3	3	3	4	3	1	1	4	3	1	3	3	4	3	3	2	2	2	2
1071	140秒	微信	123.165.51.137(黑龙江-哈尔滨)	是	2	19	1	2	2	1	5	5	5	5	2	2	2	2	2	5	5	5	5	5	5	4	4	4	4	4	4	4	4	4	4	4	4	4	4	4	4	4	4	4	4	3	3	3	3
1072	126秒	微信	60.219.242.84(黑龙江-哈尔滨)	是	2	19	1	1	1	2	2	2	5	4	1	1	4	4	4	2	2	2	2	2	2	2	2	2	2	4	4	4	4	4	4	4	4	4	4	4	4	4	4	4	4	2	2	2	2
1073	461秒	微信	111.43.196.254(黑龙江-佳木斯)	是	2	20	2	1	2	3	4	4	2	4	5	4	2	2	2	5	1	4	6	7	3	1	5	4	4	4	3	3	4	5	3	1	1	1	3	1	1	5	1	4	1	2	4	4	3
1074	146秒	微信	218.24.123.152(辽宁-沈阳)	是	2	19	1	2	1	2	4	2	2	4	4	4	2	4	1	1	1	3	1	5	5	5	5	5	5	1	2	2	2	2	2	2	2	2	2	2	2	2	2	2	2	2	2	2	2
1075	518秒	微信	113.5.4.6(黑龙江-哈尔滨)	是	2	19	1	1	1	1	1	5	4	1	5	3	2	4	1	7	7	4	7	4	4	4	4	4	4	3	3	4	4	5	2	1	2	3	3	2	2	4	3	5	3	3	3	3	3
1076	1618秒	微信	223.104.17.192(黑龙江-哈尔滨)	是	2	19	1	1	2	2	2	5	5	2	2	2	4	1	3	6	3	1	7	6	2	4	5	5	3	4	4	3	3	4	2	4	3	3	2	2	3	3	4	3	2	2	2	3	2
1077	283秒	微信	112.98.229.185(黑龙江-黑河)	是	2	18	1	2	2	2	2	4	5	1	2	2	4	2	4	7	2	4	5	4	5	3	5	6	4	5	3	4	4	4	5	1	4	4	3	2	2	4	1	4	1	2	4	4	4
1078	153秒	微信	1.188.171.213(黑龙江-绥化)	是	2	18	1	1	1	2	5	4	3	5	3	4	4	2	2	3	7	1	7	7	1	1	7	7	1	5	5	3	5	5	2	2	2	5	2	2	2	5	2	5	2	4	4	4	4
1079	140秒	微信	42.102.185.138(黑龙江-哈尔滨)	是	2	20	1	2	2	1	4	4	3	4	4	4	3	2	3	2	2	2	5	6	2	5	4	2	3	4	4	4	4	4	4	4	4	4	4	4	4	4	4	4	4	3	3	3	3
1080	171秒	微信	42.102.241.84(黑龙江-哈尔滨)	是	2	20	1	2	2	2	2	4	4	2	3	2	4	2	3	4	4	4	4	4	4	4	4	4	4	3	3	3	3	3	3	3	3	3	3	3	3	3	3	3	3	2	2	2	2
1081	162秒	微信	106.33.245.238(河南-郑州)	是	2	19	1	2	1	2	2	4	2	3	3	3	2	3	4	4	3	3	3	3	4	5	4	5	4	3	3	4	4	3	3	2	3	3	3	3	3	3	4	2	3	2	2	2	2
1082	405秒	微信	113.3.175.129(黑龙江-佳木斯)	是	2	19	1	2	2	1	2	5	3	2	3	3	3	3	3	3	5	2	5	4	3	3	5	4	4	4	3	2	4	3	3	3	3	4	2	2	3	3	2	3	2	2	3	3	3
1083	456秒	微信	112.98.233.81(黑龙江-黑河)	是	2	19	3	2	2	1	3	5	4	3	3	3	4	2	1	7	1	3	6	5	4	4	5	6	3	4	3	3	3	4	3	4	3	3	2	2	2	4	4	2	2	2	2	3	3
1084	145秒	微信	221.210.66.148(黑龙江-绥化)	是	2	22	2	1	1	3	4	3	2	4	3	4	3	3	3	6	4	6	4	5	5	5	4	5	4	3	3	3	3	3	2	3	4	4	3	4	4	4	3	3	4	3	3	3	3
1085	313秒	微信	117.179.53.37(黑龙江-黑河)	是	2	18	1	2	2	1	2	3	4	2	2	2	3	2	3	7	2	4	5	5	3	4	4	5	3	3	4	2	4	4	2	1	1	2	2	1	1	4	2	4	2	3	3	3	3
1086	140秒	微信	117.179.119.225(黑龙江-齐齐哈尔)	是	1	18	1	2	1	3	2	4	2	2	2	2	2	2	2	4	5	1	4	5	4	4	4	4	4	4	4	4	4	4	3	4	4	3	3	4	3	3	4	3	3	3	3	3	3
1087	242秒	微信	113.5.3.52(黑龙江-哈尔滨)	是	2	20	1	1	1	3	2	3	4	2	2	2	4	2	2	6	2	2	6	2	4	2	6	6	2	4	4	3	4	5	2	2	2	2	2	2	2	5	3	3	1	4	4	4	4
1088	803秒	微信	60.15.137.186(黑龙江-绥化)	是	2	19	1	2	2	1	2	5	4	3	2	2	4	3	3	6	4	2	3	3	4	3	5	6	2	3	4	3	4	3	2	4	2	3	4	3	3	3	3	3	3	3	3	3	3
1089	182秒	微信	221.197.232.254(天津-天津)	是	2	20	3	1	1	1	2	5	5	2	2	5	5	1	2	7	1	1	7	7	1	1	7	7	1	5	5	1	5	5	1	1	1	5	1	1	1	5	1	5	1	4	4	4	4
1090	341秒	微信	113.0.104.90(黑龙江-哈尔滨)	是	2	20	2	1	1	1	3	4	2	3	2	1	4	2	2	5	1	1	5	5	5	4	4	7	1	4	3	4	3	4	1	1	2	3	3	1	3	3	4	4	3	2	3	1	2
1091	288秒	微信	113.4.239.228(黑龙江-哈尔滨)	是	2	19	1	2	1	1	1	5	5	1	1	1	5	1	1	1	5	1	5	5	5	5	4	5	4	1	1	2	2	2	5	5	5	5	3	1	1	1	1	1	1	3	3	3	3
1092	127秒	微信	43.225.208.223(黑龙江-哈尔滨)	是	2	19	1	2	2	1	2	2	4	1	2	2	2	2	2	7	4	4	4	4	4	4	4	4	4	3	3	3	3	3	3	3	3	3	3	3	3	3	3	3	3	3	3	3	3
1093	201秒	微信	111.41.37.18(黑龙江-齐齐哈尔)	是	1	19	1	1	1	1	3	3	3	3	3	4	2	4	3	4	5	3	5	4	4	5	4	4	4	3	3	2	4	3	2	3	4	2	2	3	4	2	2	3	2	2	2	2	2
1094	537秒	微信	43.225.208.163(黑龙江-哈尔滨)	是	2	20	2	2	2	1	2	4	4	2	3	2	3	2	2	1	7	3	5	4	3	3	3	4	4	3	3	3	3	4	1	2	2	3	1	1	3	4	3	3	1	2	2	2	2
1095	484秒	微信	42.100.128.165(黑龙江-哈尔滨)	是	2	21	1	2	1	1	3	5	2	2	4	2	1	2	3	5	1	1	4	5	4	4	4	4	4	4	3	1	3	3	2	1	1	3	1	1	2	3	2	1	3	1	1	3	3
1096	365秒	微信	113.5.4.174(黑龙江-哈尔滨)	是	2	19	1	1	1	1	3	5	3	2	1	3	4	2	2	4	6	1	5	6	5	4	5	7	1	4	4	1	4	4	1	1	3	1	1	1	1	4	3	2	1	4	4	4	3
1097	418秒	微信	113.15.119.171(广西-玉林)	是	2	19	1	1	1	2	2	5	4	3	5	2	4	5	5	1	7	1	5	5	5	5	5	7	4	4	3	3	2	4	1	4	4	2	4	1	2	2	4	4	2	2	2	4	4
1098	140秒	微信	122.158.118.251(黑龙江-佳木斯)	是	2	19	1	2	2	1	5	2	2	4	5	5	5	5	2	4	4	4	4	4	4	4	4	4	4	3	3	3	3	3	3	3	3	3	3	3	3	3	3	3	3	2	2	2	2
1099	150秒	微信	61.138.58.21(黑龙江-双鸭山)	是	2	19	1	1	1	1	2	5	5	1	3	3	5	3	3	7	1	1	7	7	1	1	7	7	1	5	5	3	3	5	1	1	1	1	4	3	3	3	3	3	3	2	2	3	2
1100	219秒	微信	220.196.193.253(上海-上海)	是	2	21	2	2	2	2	5	4	4	3	5	5	3	4	2	5	5	5	5	5	4	6	4	7	2	4	4	4	4	5	2	4	4	4	4	1	4	4	4	5	4	3	3	3	3
1101	159秒	微信	221.211.3.109(黑龙江-鸡西)	是	2	18	1	2	1	2	2	5	3	3	3	5	1	5	2	6	1	1	6	6	1	1	6	6	1	4	4	4	4	4	2	2	2	2	2	2	2	3	3	3	3	2	3	3	3
1102	248秒	微信	1.63.148.227(黑龙江-绥化)	是	1	18	1	2	1	1	3	3	3	5	2	2	5	2	1	5	6	1	4	6	4	3	5	6	3	5	4	5	5	5	2	4	4	2	1	1	1	5	1	4	1	4	4	4	4
1103	523秒	微信	218.24.120.70(辽宁-辽阳)	是	2	20	2	1	2	1	3	2	3	3	3	4	2	3	2	3	5	3	5	4	4	4	4	4	5	4	3	3	4	4	4	3	3	3	3	3	3	3	3	3	3	3	2	2	2
1104	152秒	微信	113.5.5.235(黑龙江-哈尔滨)	是	1	19	1	1	1	2	5	5	5	3	5	1	1	1	1	7	1	1	7	7	1	1	7	7	1	5	5	1	5	5	1	1	1	4	1	1	1	5	1	5	1	4	4	4	4
1105	194秒	微信	43.225.208.131(黑龙江-哈尔滨)	是	2	20	2	2	1	1	3	4	4	4	4	3	4	2	4	7	3	6	6	6	6	6	6	6	6	4	4	3	5	4	4	4	4	4	4	4	4	4	4	4	4	4	4	4	4
1106	413秒	微信	123.196.14.242(山东-烟台)	是	2	18	1	1	1	2	2	1	4	2	1	2	4	2	3	5	2	3	5	5	2	1	5	5	3	4	3	2	4	4	3	1	1	3	1	1	1	4	1	3	1	2	3	4	3
1107	192秒	微信	1.188.23.62(黑龙江-黑河)	是	2	19	1	2	2	2	3	3	3	3	3	3	3	3	3	5	3	2	5	4	4	4	4	4	4	4	3	3	3	3	3	3	3	2	2	2	2	3	2	4	2	2	2	2	2
1108	257秒	微信	42.184.5.27(黑龙江-哈尔滨)	是	2	18	1	1	2	2	2	2	2	2	2	2	4	2	2	5	4	4	4	4	4	4	4	4	4	5	5	2	5	4	4	3	3	5	2	2	2	4	4	4	2	2	4	4	2
1109	521秒	微信	43.225.208.149(黑龙江-哈尔滨)	是	1	19	1	2	2	1	3	3	3	2	2	3	2	2	1	5	5	1	4	5	4	4	4	5	4	4	4	2	4	4	2	4	3	2	2	3	1	3	2	4	2	2	3	3	3
1110	132秒	微信	60.219.242.221(黑龙江-哈尔滨)	是	2	20	2	2	2	2	5	5	5	4	2	5	1	5	1	3	3	1	4	4	1	7	2	7	1	2	2	2	2	3	5	3	5	5	5	3	5	4	5	2	5	2	2	2	2
1111	253秒	微信	113.2.116.159(黑龙江-绥化)	是	2	17	1	2	1	2	2	4	4	2	2	2	4	2	2	7	1	1	7	7	1	1	7	7	1	5	5	1	5	5	5	1	3	3	2	1	1	5	1	5	1	4	4	4	4
1112	404秒	微信	218.9.146.124(黑龙江-大庆)	是	1	19	3	1	1	1	5	4	2	5	5	5	1	5	1	4	5	6	4	4	3	5	3	3	3	1	3	5	4	4	4	5	5	2	4	5	5	3	4	2	5	2	4	4	4
1113	246秒	微信	117.179.31.11(黑龙江-鸡西)	是	1	20	1	1	1	2	3	4	2	3	4	2	4	5	1	5	2	5	6	2	5	5	3	4	5	2	4	2	3	2	5	3	1	2	5	4	2	2	3	5	2	2	3	2	4
1114	274秒	微信	223.104.114.69(黑龙江-鹤岗)	是	1	18	1	2	2	1	3	2	3	1	3	2	3	4	3	4	4	4	4	4	4	4	4	4	4	3	3	3	3	4	2	3	3	3	3	3	3	3	3	3	3	2	2	2	2
1115	159秒	微信	112.102.242.143(黑龙江-哈尔滨)	是	2	18	1	2	1	2	3	5	5	3	3	2	1	4	5	7	7	7	7	7	7	7	7	7	7	5	5	5	5	4	4	5	5	4	3	4	4	4	3	4	5	3	2	4	3
1116	433秒	微信	42.102.155.58(黑龙江-哈尔滨)	是	1	18	1	2	1	1	2	5	5	1	2	3	5	2	3	7	2	1	6	7	1	1	7	7	1	5	4	1	4	5	5	1	1	1	1	1	1	5	1	5	1	4	4	4	4
1117	238秒	微信	43.225.208.202(黑龙江-哈尔滨)	是	1	18	1	2	2	1	2	5	5	1	4	4	3	2	2	3	3	1	5	7	6	4	5	7	7	4	4	4	4	4	4	1	4	5	3	1	5	5	5	3	5	4	4	4	4
1118	337秒	微信	101.106.233.232(黑龙江-哈尔滨)	是	2	19	1	2	2	1	1	1	2	1	1	1	5	1	2	1	7	1	4	7	4	7	4	1	7	1	3	3	3	5	1	1	5	1	5	1	5	2	5	3	4	2	2	2	1
1119	297秒	微信	111.41.100.136(黑龙江-鸡西)	是	2	18	2	1	2	2	4	2	1	4	3	4	1	4	1	4	4	3	7	4	3	3	4	4	4	3	3	4	2	4	2	4	4	4	2	2	2	3	5	2	2	2	3	3	2
1120	456秒	微信	60.10.15.76(河北-廊坊)	是	2	18	1	2	2	1	4	2	3	3	3	4	2	3	2	5	3	4	6	4	3	3	5	4	4	4	3	4	3	5	2	3	2	3	2	1	2	4	3	2	3	2	2	2	2
1121	337秒	微信	43.225.208.139(黑龙江-哈尔滨)	是	2	20	1	2	2	2	2	3	2	3	4	4	3	3	2	5	5	3	5	5	3	5	3	5	2	3	2	2	2	4	2	2	4	4	2	2	4	2	4	4	2	3	3	3	3
1122	215秒	微信	60.15.137.240(黑龙江-绥化)	是	2	19	1	2	1	1	3	4	3	2	3	3	3	3	3	2	5	1	4	4	4	4	4	4	4	3	3	3	3	3	3	3	3	3	3	3	3	3	3	3	3	2	2	2	2
1123	322秒	微信	117.179.195.75(黑龙江-齐齐哈尔)	是	2	19	1	2	2	1	4	3	2	4	3	4	2	4	2	3	5	3	3	3	5	5	2	2	5	2	2	3	2	2	2	4	4	3	3	1	4	2	4	2	4	2	2	2	2
1124	160秒	微信	113.0.20.110(黑龙江-哈尔滨)	是	2	19	1	2	2	1	2	4	3	2	2	2	3	2	2	6	4	4	5	4	4	4	5	5	3	4	4	3	4	4	3	2	2	2	2	1	2	4	2	3	2	3	3	3	3
1125	140秒	微信	1.57.233.83(黑龙江-鸡西)	是	2	20	1	2	1	2	3	3	3	3	3	3	3	3	3	4	4	4	4	4	4	4	4	4	4	3	3	3	3	3	3	3	3	3	3	3	3	3	3	3	3	2	2	2	2
1126	433秒	微信	223.104.113.186(黑龙江-哈尔滨)	是	2	17	1	1	1	2	2	5	4	1	2	1	4	2	3	5	5	1	5	5	3	2	5	5	4	4	4	3	4	5	3	1	1	2	2	2	2	4	2	4	2	2	3	3	2
1127	370秒	微信	117.179.215.203(黑龙江-大庆)	是	2	19	1	2	2	1	2	5	5	2	2	2	4	1	4	5	7	4	4	6	4	5	5	5	5	4	4	3	3	3	1	3	3	3	2	1	2	3	2	3	3	3	3	3	3
1128	140秒	微信	117.179.161.241(黑龙江-佳木斯)	是	2	20	1	1	1	2	2	5	2	4	4	4	4	4	2	4	4	4	4	5	4	3	4	4	4	4	4	3	4	4	2	2	2	2	2	2	2	4	4	4	4	2	2	2	2
1129	1414秒	微信	42.102.154.151(黑龙江-哈尔滨)	是	1	17	1	2	1	1	3	3	3	3	3	3	3	3	3	7	1	1	7	7	4	4	7	7	4	5	5	1	4	5	5	3	2	5	3	3	2	4	3	5	2	3	3	2	3
1130	1319秒	微信	111.41.208.238(黑龙江-齐齐哈尔)	是	2	19	1	2	1	1	2	2	3	4	3	3	2	4	2	4	4	4	4	4	6	5	3	4	5	3	3	3	3	2	4	4	4	3	3	1	4	3	3	2	4	1	2	2	2
1131	124秒	微信	1.62.0.135(黑龙江-哈尔滨)	是	2	18	1	2	2	1	3	3	3	3	3	3	3	3	3	5	5	5	5	4	4	4	4	5	4	4	4	3	3	3	3	3	3	3	3	3	3	3	3	3	3	2	2	2	2
1132	137秒	微信	117.179.228.146(黑龙江-齐齐哈尔)	是	2	21	2	2	1	3	2	2	3	2	3	3	3	3	3	6	2	4	4	4	4	4	4	4	4	3	3	3	3	3	3	3	3	3	3	3	3	3	3	3	3	3	3	3	3
1133	191秒	微信	1.63.148.193(黑龙江-绥化)	是	2	20	2	2	2	1	1	5	5	1	1	5	5	1	5	7	7	7	7	7	7	7	7	7	7	5	5	5	5	5	5	5	5	5	5	5	5	5	5	5	5	4	4	4	4
1134	310秒	微信	42.102.182.141(黑龙江-哈尔滨)	是	1	18	1	1	1	3	2	4	2	2	1	2	2	2	2	6	6	1	6	6	1	1	6	6	1	4	4	2	4	4	2	1	2	2	2	2	2	2	2	4	2	2	2	2	2
1135	418秒	微信	60.15.136.112(黑龙江-绥化)	是	2	19	1	2	2	1	2	5	5	2	2	2	5	1	2	4	4	1	7	7	3	4	7	7	2	5	5	1	4	5	3	1	1	1	1	1	1	1	1	1	1	2	4	4	4
1136	140秒	微信	111.41.98.53(黑龙江-鹤岗)	是	2	19	1	2	1	1	1	1	1	3	4	4	4	1	1	3	5	4	5	3	4	5	6	4	2	3	4	4	2	2	4	4	1	4	3	2	2	3	3	2	3	4	2	3	4
1137	154秒	微信	111.41.123.252(黑龙江-黑河)	是	1	20	1	2	1	1	1	4	5	2	2	2	4	2	2	4	4	4	4	4	4	4	4	4	4	4	4	3	3	4	3	3	3	3	3	3	3	3	3	3	3	2	2	2	2
1138	255秒	微信	117.136.7.123(黑龙江-大庆)	是	2	19	1	2	2	2	4	3	2	4	3	5	3	3	2	5	6	3	5	5	3	3	4	5	4	4	4	3	4	4	1	4	3	3	3	1	4	3	5	3	2	2	3	3	3
1139	165秒	微信	223.104.113.107(黑龙江-哈尔滨)	是	2	18	1	1	1	1	5	5	2	5	2	5	2	5	3	4	7	2	7	6	3	6	6	6	6	5	4	4	4	5	3	5	3	5	5	2	5	3	5	3	5	2	3	2	3
1140	234秒	微信	221.209.222.69(黑龙江-大庆)	是	2	19	1	2	1	2	4	3	3	3	3	3	3	3	3	5	4	1	4	5	5	3	3	4	3	3	3	2	3	4	3	2	2	3	1	1	1	2	2	3	1	2	2	3	3
1141	344秒	微信	117.179.202.112(黑龙江-齐齐哈尔)	是	2	19	1	1	1	2	2	4	3	2	2	2	4	1	3	4	5	2	4	4	4	4	4	5	4	4	3	3	3	4	2	2	3	4	3	1	3	3	3	3	2	2	2	2	2
1142	394秒	微信	220.196.193.253(上海-上海)	是	2	19	1	2	1	3	3	2	3	2	3	4	2	3	2	4	5	2	4	5	5	6	5	4	4	3	3	4	3	3	4	4	4	4	4	2	4	3	4	3	4	1	2	3	2
1143	193秒	微信	43.225.208.229(黑龙江-哈尔滨)	是	1	19	1	2	1	3	2	2	3	2	2	3	2	4	2	4	4	4	4	4	4	4	4	4	4	3	3	3	3	3	3	3	3	3	3	3	3	3	3	3	3	2	2	3	3
1144	476秒	微信	1.63.148.60(黑龙江-绥化)	是	2	18	1	2	2	1	2	2	2	4	3	2	3	3	2	4	5	2	4	4	3	4	4	4	5	3	3	4	2	3	2	2	3	4	2	2	4	3	2	4	3	2	2	2	2
1145	397秒	微信	111.41.115.197(黑龙江-绥化)	是	2	20	2	2	2	2	4	3	2	2	3	4	2	3	1	2	3	1	5	4	4	4	4	4	4	2	3	4	4	4	2	1	4	4	2	1	2	4	1	2	2	2	3	3	2
1146	232秒	微信	117.179.166.135(黑龙江-佳木斯)	是	2	21	2	2	1	1	2	3	3	3	1	3	2	1	1	5	5	1	1	1	1	1	1	1	1	1	1	1	1	1	1	1	1	1	1	1	1	1	1	1	1	1	1	1	1
1147	138秒	微信	43.225.208.170(黑龙江-哈尔滨)	是	2	19	1	2	2	2	3	1	1	5	5	5	1	5	1	5	4	1	7	7	2	7	7	7	7	3	3	3	3	3	3	3	3	3	3	3	3	3	3	3	3	2	2	2	2
1148	278秒	微信	60.219.193.30(黑龙江-哈尔滨)	是	2	19	1	2	2	2	4	4	4	2	3	3	3	3	3	7	1	1	7	7	1	1	7	7	1	5	5	1	5	5	1	1	1	1	1	1	1	5	1	5	1	4	4	4	4
1149	417秒	微信	60.14.205.150(黑龙江-绥化)	是	2	18	1	1	1	1	2	5	5	1	2	2	5	2	2	5	3	3	4	5	3	4	5	5	3	4	4	2	2	4	4	3	4	3	4	3	3	4	4	4	3	3	3	3	3
1150	355秒	微信	223.104.113.2(黑龙江-哈尔滨)	是	2	18	1	1	1	1	3	3	3	2	3	2	3	2	2	4	5	2	4	5	3	3	5	4	5	4	4	2	4	4	4	2	2	2	2	2	2	4	2	4	2	3	3	2	3
1151	155秒	微信	122.157.25.180(黑龙江-鹤岗)	是	1	18	1	1	2	2	2	2	2	2	2	2	2	2	2	4	4	3	4	5	4	4	4	4	4	3	3	3	3	3	3	3	3	3	3	3	3	3	3	3	3	2	2	2	2
1152	252秒	微信	117.179.190.177(黑龙江-七台河)	是	2	19	1	2	2	2	5	3	2	4	3	3	2	3	2	2	1	1	2	2	1	4	2	2	1	4	4	4	4	4	2	2	2	2	2	2	2	2	2	2	2	4	4	4	4
1153	387秒	微信	122.158.153.254(黑龙江-牡丹江)	是	1	20	1	2	2	2	1	5	5	2	5	2	5	2	4	4	4	1	4	5	1	5	5	5	4	3	3	1	1	3	3	3	3	4	2	2	4	3	5	4	2	2	3	4	4
1154	309秒	微信	112.103.24.133(黑龙江-哈尔滨)	是	2	17	1	2	2	2	3	4	3	3	3	4	3	2	3	5	5	3	4	4	4	2	4	5	4	4	4	4	4	4	2	1	1	2	1	1	1	4	1	4	1	3	2	2	2
1155	124秒	微信	43.225.208.206(黑龙江-哈尔滨)	是	2	19	1	2	1	1	2	1	1	5	3	3	3	3	3	4	4	4	4	4	4	4	4	4	4	3	3	3	3	3	3	3	3	3	3	3	3	3	3	3	3	2	2	2	2
1156	513秒	微信	42.102.151.168(黑龙江-哈尔滨)	是	2	19	2	2	2	3	4	3	3	4	4	4	1	4	2	6	4	1	5	5	2	5	3	5	2	3	4	4	3	4	2	1	1	1	5	2	2	3	2	2	4	2	3	3	2
1157	323秒	微信	111.41.188.139(黑龙江-哈尔滨)	是	2	19	1	2	1	1	3	2	3	4	2	3	3	3	2	4	5	1	7	6	2	4	6	5	4	4	4	4	3	4	2	2	2	2	2	2	2	4	2	4	2	3	3	3	3
1158	426秒	微信	111.41.19.129(黑龙江-鸡西)	是	1	20	1	2	1	3	3	3	5	1	1	1	5	1	5	6	6	1	7	7	4	1	7	7	1	5	5	2	5	5	1	1	1	3	1	1	1	5	1	5	1	4	4	4	4
1159	1020秒	微信	223.104.114.138(黑龙江-鹤岗)	是	2	18	1	2	2	2	1	3	3	3	3	3	3	3	3	6	5	4	5	6	4	4	6	6	4	5	5	2	5	5	2	2	2	4	4	2	2	5	2	5	2	4	4	4	4
1160	239秒	微信	1.189.133.172(黑龙江-哈尔滨)	是	2	21	2	2	2	2	3	4	4	3	3	3	4	3	4	6	3	3	6	5	2	2	5	5	2	4	4	4	4	4	3	2	3	4	3	2	3	4	2	4	3	3	3	3	3
1161	132秒	微信	122.158.150.68(黑龙江-牡丹江)	是	2	19	1	1	2	1	4	1	3	5	5	1	1	1	1	6	6	1	2	3	3	3	4	4	4	3	3	3	3	3	3	3	3	3	3	3	3	3	3	3	3	3	3	3	3
1162	403秒	微信	111.41.21.127(黑龙江-佳木斯)	是	2	19	1	2	1	2	2	4	2	3	4	2	4	2	4	4	6	4	4	4	5	4	4	4	4	3	3	3	4	4	3	3	4	3	3	2	4	3	4	3	4	2	3	2	3
1163	268秒	微信	113.8.88.174(黑龙江-黑河)	是	2	20	1	1	2	2	3	3	3	3	3	3	3	3	3	5	3	4	4	5	5	5	5	5	5	4	4	4	4	4	4	4	4	4	4	4	4	4	4	4	4	2	2	2	2
1164	379秒	微信	1.62.43.79(黑龙江-哈尔滨)	是	2	18	1	1	1	2	2	5	4	1	2	2	5	2	5	5	5	1	5	4	5	1	5	7	1	4	4	1	4	2	4	4	1	4	3	1	1	4	4	4	1	3	3	3	3
1165	359秒	微信	43.225.208.145(黑龙江-哈尔滨)	是	2	18	1	2	2	1	2	5	4	3	1	1	4	2	2	5	3	2	4	4	5	3	5	5	5	4	4	2	4	2	2	2	2	4	2	2	2	4	2	4	2	3	3	3	3
1166	126秒	微信	60.219.71.87(黑龙江-鹤岗)	是	1	20	1	2	1	1	2	3	3	3	3	3	3	3	3	4	4	4	4	4	4	4	4	4	4	3	3	3	3	3	3	3	3	3	3	3	3	3	3	3	3	1	1	1	1
1167	347秒	微信	223.104.17.136(黑龙江-哈尔滨)	是	2	20	2	2	2	2	3	3	2	4	4	4	3	4	1	5	5	3	5	5	4	4	5	5	4	4	3	2	3	4	3	3	3	3	3	3	3	3	3	3	3	2	2	2	2
1168	140秒	微信	42.184.176.123(黑龙江-绥化)	是	2	19	1	2	2	1	3	3	3	3	3	3	3	3	3	4	4	4	4	4	4	4	4	4	4	3	3	3	3	3	3	3	3	3	3	3	3	3	3	3	3	2	2	2	2
1169	212秒	微信	113.5.13.135(黑龙江-哈尔滨)	是	1	18	1	1	1	1	1	1	2	2	2	2	2	1	3	2	2	2	2	3	4	5	4	6	5	3	2	5	1	4	4	3	5	4	3	3	4	3	2	1	3	1	1	2	2
1170	168秒	微信	43.225.208.207(黑龙江-哈尔滨)	是	2	22	2	2	2	1	2	5	3	2	3	2	3	3	3	3	3	3	4	4	4	3	4	5	4	3	3	2	2	4	4	4	4	4	4	4	4	4	4	4	4	3	3	3	3
1171	361秒	微信	223.104.17.5(黑龙江-哈尔滨)	是	1	20	1	1	2	2	2	4	2	2	2	3	5	2	2	7	3	3	7	7	4	4	7	6	4	5	5	1	5	5	1	1	1	1	1	1	1	5	1	5	1	4	4	4	4
1172	136秒	微信	117.179.151.123(黑龙江-绥化)	是	1	18	1	2	1	2	5	3	2	4	3	3	3	3	3	4	4	4	4	4	4	4	4	4	4	3	3	3	3	3	3	3	3	3	3	3	3	3	3	3	3	3	3	3	3
1173	388秒	微信	111.41.98.107(黑龙江-鹤岗)	是	2	20	2	2	2	1	3	4	3	3	3	3	4	3	3	6	5	2	5	6	4	4	5	7	2	4	4	4	3	4	4	4	4	4	3	1	3	4	3	2	1	2	3	4	3
1174	325秒	微信	60.219.242.21(黑龙江-哈尔滨)	是	1	20	1	2	1	2	3	4	3	3	2	3	3	3	3	7	1	4	5	7	2	1	7	7	7	5	5	3	3	5	1	4	4	5	2	3	2	5	1	3	2	4	4	4	4
1175	124秒	微信	111.41.231.190(黑龙江-大庆)	是	2	19	1	2	1	2	2	2	2	2	2	2	2	2	2	6	3	1	7	7	1	4	4	7	4	5	3	3	3	3	3	3	3	3	3	3	3	3	3	3	3	3	3	3	3
1176	171秒	微信	117.179.216.28(黑龙江-哈尔滨)	是	2	20	1	2	1	2	3	4	4	3	3	3	1	3	3	5	3	3	5	5	5	5	3	5	3	3	4	3	3	4	3	3	3	2	2	2	2	4	2	2	2	2	2	2	2
1177	163秒	微信	112.103.123.105(黑龙江-哈尔滨)	是	2	19	1	1	1	2	3	3	3	3	3	3	3	3	3	5	4	3	5	4	5	5	4	4	4	3	3	3	4	4	3	3	3	3	3	2	3	3	3	3	3	3	3	3	3
1178	300秒	微信	223.104.114.124(黑龙江-鹤岗)	是	2	18	2	2	2	1	2	5	4	2	1	2	5	1	3	5	5	1	7	7	3	3	5	7	5	5	5	3	3	5	3	1	3	4	2	2	2	4	2	2	2	2	2	3	2
1179	296秒	微信	221.207.125.36(黑龙江-佳木斯)	是	2	19	1	2	2	1	3	2	2	2	2	2	2	2	2	5	5	4	5	5	4	5	5	5	4	4	4	4	4	4	4	4	4	3	3	2	3	2	4	3	5	2	2	2	2
1180	484秒	微信	113.5.178.242(黑龙江-绥化)	是	2	19	1	2	2	2	2	4	4	2	3	3	3	3	3	5	4	3	4	4	3	3	4	4	4	3	4	3	3	4	4	3	3	3	4	2	2	2	2	4	3	3	2	2	2
1181	642秒	微信	1.188.171.213(黑龙江-绥化)	是	2	20	1	1	1	2	3	2	4	3	2	3	4	3	3	5	6	3	7	7	3	1	5	5	2	4	4	4	4	4	3	2	2	2	2	2	2	4	2	4	3	3	3	3	3
1182	173秒	微信	1.62.56.163(黑龙江-哈尔滨)	是	2	19	1	2	2	2	3	4	3	4	3	3	3	3	3	4	4	4	5	5	5	5	5	5	5	3	3	4	3	3	3	2	4	3	3	3	3	3	3	3	3	2	2	2	2
1183	659秒	微信	1.190.170.197(黑龙江-哈尔滨)	是	2	18	1	1	1	3	3	4	3	2	2	2	3	3	3	5	4	1	6	5	1	1	5	5	4	4	4	3	4	4	2	1	1	2	2	1	1	4	3	4	2	2	3	3	3
1184	143秒	微信	221.210.122.160(黑龙江-绥化)	是	2	19	1	2	2	1	5	5	5	5	3	4	4	4	4	7	1	1	7	7	1	1	7	7	1	5	5	5	5	4	4	4	2	3	3	3	1	5	3	5	1	3	3	3	3
1185	507秒	微信	123.166.199.114(黑龙江-哈尔滨)	是	2	19	1	1	2	2	5	3	2	5	5	5	1	5	2	4	4	3	4	4	4	4	4	4	5	3	3	3	3	3	4	4	4	3	3	2	2	4	4	2	4	1	2	2	1
1186	186秒	微信	218.24.123.172(辽宁-沈阳)	是	2	18	1	2	2	1	3	3	3	3	3	3	2	2	3	5	5	5	5	6	3	6	4	6	2	3	3	3	3	2	3	2	4	2	3	2	4	4	4	4	4	2	3	2	3
1187	201秒	微信	117.179.95.10(黑龙江-绥化)	是	1	20	1	2	1	1	5	4	3	4	4	2	4	3	2	7	1	2	7	7	1	1	7	7	1	5	4	1	5	5	1	1	1	1	1	1	1	5	1	5	1	4	4	4	4
1188	353秒	微信	43.225.208.254(黑龙江-哈尔滨)	是	2	19	1	2	2	1	4	3	2	4	3	4	4	3	2	4	4	3	4	4	5	5	4	3	4	2	4	4	2	3	3	2	2	4	3	2	3	3	4	3	3	1	2	2	3
1189	179秒	微信	113.5.13.171(黑龙江-哈尔滨)	是	1	18	1	2	1	1	1	5	5	1	1	1	5	1	5	7	1	1	7	7	1	1	7	7	1	5	5	1	5	5	1	1	1	1	1	1	1	5	1	5	1	4	4	4	4
1190	306秒	微信	1.188.159.21(黑龙江-绥化)	是	2	20	1	2	2	1	2	3	1	3	2	2	3	1	2	5	5	3	5	4	4	5	4	4	5	3	3	3	3	2	2	2	2	2	2	2	2	2	2	2	2	3	1	1	1
1191	214秒	微信	117.179.172.87(黑龙江-佳木斯)	是	2	19	1	2	1	3	2	1	1	2	3	4	2	3	2	4	4	2	4	5	4	2	4	4	4	3	3	3	3	3	3	3	2	3	3	3	3	3	3	3	3	1	2	2	2
1192	395秒	微信	43.225.208.219(黑龙江-哈尔滨)	是	2	20	1	2	2	2	3	3	2	3	4	4	2	4	1	5	4	5	5	5	5	5	4	5	5	3	3	3	3	4	3	4	3	4	4	2	3	3	4	4	4	2	2	2	2
1193	220秒	微信	125.211.11.232(黑龙江-哈尔滨)	是	1	19	1	2	1	1	4	4	2	4	2	4	2	4	2	3	7	5	7	4	7	4	7	4	3	4	4	2	4	4	3	3	3	4	2	2	2	5	3	5	3	4	4	4	4
1194	243秒	微信	117.179.9.2(黑龙江-哈尔滨)	是	2	20	1	1	1	2	3	2	2	4	3	4	2	3	1	4	4	1	7	7	1	5	7	7	1	4	4	1	5	4	1	4	5	3	1	1	5	3	5	1	3	2	4	4	4
1195	148秒	微信	117.136.7.120(黑龙江-大庆)	是	2	19	1	2	2	2	2	3	2	3	3	3	3	3	3	4	4	1	4	4	3	2	4	5	4	3	3	3	3	3	3	3	3	3	3	3	3	3	3	3	3	3	3	3	3
1196	324秒	微信	113.8.37.248(黑龙江-双鸭山)	是	2	19	1	2	1	2	3	4	2	4	2	3	3	3	3	5	4	1	5	5	4	4	5	5	5	3	4	3	4	4	4	3	4	3	2	3	4	4	3	3	2	3	3	3	3
1197	701秒	微信	111.41.235.195(黑龙江-绥化)	是	2	18	1	2	2	1	2	5	5	2	2	2	5	2	3	7	7	1	6	7	7	7	7	7	2	5	5	5	5	5	1	1	2	1	1	1	1	5	1	5	1	4	4	4	4
1198	287秒	微信	113.4.9.159(黑龙江-哈尔滨)	是	2	19	1	2	1	1	2	3	3	2	2	2	3	2	5	5	4	3	5	5	4	3	5	5	4	3	4	3	3	4	3	2	2	2	2	2	2	3	4	4	3	2	2	2	2
1199	270秒	微信	113.5.7.194(黑龙江-哈尔滨)	是	2	18	1	2	2	2	3	4	3	3	3	3	3	2	2	3	5	2	5	5	3	3	5	5	3	4	4	2	3	4	2	1	1	3	2	1	1	4	2	4	2	3	3	3	3
1200	236秒	微信	60.15.135.65(黑龙江-绥化)	是	2	19	1	2	2	1	2	2	2	2	3	3	2	2	2	6	1	4	4	4	5	4	4	5	4	3	3	4	3	3	3	2	2	3	1	1	1	3	5	1	3	2	2	2	2
1201	246秒	微信	117.44.186.67(江西-南昌)	是	2	19	1	2	2	1	3	4	4	3	3	3	4	1	3	7	1	5	7	4	4	4	4	5	5	5	3	3	4	5	2	2	3	3	3	2	3	4	2	2	1	2	2	2	2
1202	258秒	微信	113.8.88.44(黑龙江-黑河)	是	1	20	1	2	1	1	3	4	5	3	4	3	2	3	4	7	1	1	7	7	3	1	3	6	1	5	2	3	3	4	1	1	1	1	1	1	1	4	1	3	1	3	3	2	3
1203	270秒	微信	111.41.42.237(黑龙江-齐齐哈尔)	是	2	18	1	2	2	2	5	5	2	5	3	5	2	4	3	5	4	3	4	5	5	5	5	5	4	4	4	3	3	4	3	3	4	4	3	3	4	3	4	3	4	2	2	2	2
1204	271秒	微信	117.179.164.196(黑龙江-佳木斯)	是	2	18	1	2	2	1	3	4	3	3	3	3	3	3	3	4	5	4	5	5	4	5	4	5	4	4	4	4	3	4	3	3	3	3	3	2	3	4	2	3	3	2	2	2	2
1205	201秒	微信	43.225.208.253(黑龙江-哈尔滨)	是	1	19	1	2	2	2	2	4	4	3	3	2	4	2	4	4	4	1	4	4	4	4	4	4	4	4	4	4	4	4	2	2	2	4	2	2	2	4	2	4	2	3	3	3	3
1206	312秒	微信	117.136.56.154(黑龙江-哈尔滨)	是	2	18	1	1	1	2	3	3	3	4	3	3	3	3	3	4	4	3	4	5	4	3	5	4	4	4	3	3	2	4	2	2	2	3	2	2	2	3	2	4	2	2	2	2	2
1207	232秒	微信	60.11.210.29(黑龙江-鹤岗)	是	2	18	1	1	1	2	4	3	3	3	2	2	4	1	2	7	3	3	7	7	2	2	7	7	1	5	4	1	3	4	1	1	1	1	1	1	1	5	1	5	1	4	4	4	4
1208	140秒	微信	112.98.225.107(黑龙江-黑河)	是	2	18	1	1	1	1	1	1	1	1	1	1	1	1	1	6	6	6	6	5	5	5	4	4	4	2	3	3	3	3	2	2	2	2	2	2	2	2	2	3	2	2	2	2	2
1209	370秒	微信	112.99.67.102(黑龙江-佳木斯)	是	2	18	1	1	1	2	4	4	3	3	4	4	2	4	2	4	6	4	6	5	4	5	4	5	5	4	3	3	4	4	3	3	4	4	4	1	4	1	4	4	4	2	1	3	3
1210	345秒	微信	113.2.163.193(黑龙江-鸡西)	是	2	19	1	1	1	2	2	5	3	2	1	4	4	3	3	5	4	1	5	7	3	4	6	5	4	4	3	4	3	4	1	4	2	3	2	1	1	3	3	3	2	3	3	3	3
1211	337秒	微信	1.62.38.12(黑龙江-哈尔滨)	是	2	19	1	2	2	1	3	3	4	3	2	2	4	2	3	4	5	3	5	5	4	4	4	5	3	3	3	4	3	5	2	4	4	3	2	2	4	3	4	2	3	2	2	2	2
1212	328秒	微信	60.219.155.106(黑龙江-哈尔滨)	是	2	20	1	2	2	1	4	3	3	3	4	2	4	3	2	5	4	3	5	5	4	5	4	5	5	4	3	3	3	4	2	2	2	3	4	1	2	2	3	3	3	2	3	3	3
1213	1493秒	微信	60.15.135.245(黑龙江-绥化)	是	1	18	1	2	1	2	4	3	3	4	4	4	2	3	3	5	5	5	5	5	5	4	5	5	4	4	4	3	4	4	4	4	4	4	4	4	4	4	4	4	4	3	3	3	3
1214	258秒	微信	111.41.101.242(黑龙江-鸡西)	是	2	21	2	2	2	1	4	3	2	4	3	4	2	4	3	4	5	3	4	4	4	4	4	4	4	3	3	2	3	3	2	2	3	3	3	2	3	4	3	3	2	2	2	3	3
1215	293秒	微信	43.225.208.193(黑龙江-哈尔滨)	是	2	21	2	2	1	1	2	3	2	3	3	3	4	1	2	6	4	1	6	6	1	4	1	4	1	5	5	2	5	5	1	1	1	1	1	1	1	5	1	5	3	4	4	4	4
1216	978秒	微信	43.225.208.223(黑龙江-哈尔滨)	是	2	17	1	2	1	1	3	5	5	2	2	3	3	2	3	6	2	1	5	6	3	2	6	6	2	4	4	2	4	4	2	2	1	4	1	1	1	4	2	4	2	3	3	3	3
1217	239秒	微信	218.24.123.205(辽宁-沈阳)	是	2	17	1	2	2	2	3	3	2	2	2	2	3	3	3	6	5	2	6	7	2	4	6	5	2	3	3	2	3	4	2	1	1	3	2	2	3	3	3	3	3	2	2	2	2
1218	332秒	微信	221.207.146.144(黑龙江-哈尔滨)	是	2	19	1	2	1	2	2	2	2	2	1	2	2	2	4	7	4	1	7	7	1	1	7	4	4	5	5	3	5	5	3	3	3	3	1	1	1	4	1	4	1	3	3	3	3
1219	372秒	微信	223.104.17.248(黑龙江-哈尔滨)	是	2	18	1	1	1	3	2	4	3	2	3	4	3	3	2	6	3	1	5	4	4	5	3	5	3	4	3	4	3	5	4	4	4	4	4	3	3	3	5	3	4	2	2	2	2
1220	177秒	微信	218.24.120.54(辽宁-辽阳)	是	2	19	1	1	1	2	2	5	3	2	3	2	5	2	4	6	3	3	5	5	1	3	6	6	4	4	4	2	5	4	3	2	2	2	2	1	3	4	2	4	1	2	3	4	3
1221	158秒	微信	43.225.208.248(黑龙江-哈尔滨)	是	2	18	1	2	1	3	2	2	2	4	2	2	2	2	1	3	3	1	6	5	3	5	5	5	5	3	4	3	3	4	3	3	3	4	3	1	2	3	3	2	1	2	2	2	2
1222	393秒	微信	113.5.3.171(黑龙江-哈尔滨)	是	2	19	1	2	2	2	2	5	4	2	1	2	3	2	2	7	1	1	4	7	1	1	7	7	1	5	5	1	4	5	2	1	1	4	2	1	1	4	1	5	2	3	3	3	3
1223	323秒	微信	113.6.144.242(黑龙江-大庆)	是	2	19	1	2	2	1	3	4	3	2	2	1	3	2	3	5	3	3	5	5	3	3	5	5	3	4	4	3	4	4	2	2	2	2	2	2	2	4	2	4	2	3	3	3	3
1224	434秒	微信	117.179.152.101(黑龙江-绥化)	是	2	20	1	2	2	1	2	4	4	1	3	3	2	3	2	5	5	4	4	5	3	4	4	5	5	3	3	3	3	4	3	3	3	3	3	2	2	3	4	4	4	2	2	2	3
1225	140秒	微信	218.24.123.221(辽宁-沈阳)	是	2	17	1	2	2	1	4	4	4	4	4	3	3	3	3	5	4	5	5	6	6	6	4	6	6	4	3	3	3	3	3	3	3	3	3	3	3	3	3	3	3	3	3	3	2
1226	411秒	微信	42.184.176.195(黑龙江-绥化)	是	1	18	1	1	1	3	5	4	3	3	3	4	2	4	2	5	5	5	4	4	3	3	5	5	4	4	4	4	4	5	3	3	2	3	2	3	3	4	2	3	2	2	3	3	3
1227	249秒	微信	117.136.56.189(黑龙江-哈尔滨)	是	2	19	1	2	1	1	4	3	3	4	3	3	3	3	3	4	4	4	4	4	4	4	4	4	4	3	3	3	3	3	3	3	3	3	3	3	3	3	3	3	3	3	3	3	3
1228	386秒	微信	221.210.204.214(黑龙江-双鸭山)	是	2	20	1	2	2	2	2	3	2	3	1	2	2	3	2	6	4	1	5	4	5	3	3	5	3	4	3	4	3	4	2	1	1	3	1	1	3	3	3	4	2	2	2	2	2
1229	182秒	微信	1.188.12.33(黑龙江-黑河)	是	2	18	1	1	2	3	5	3	1	5	5	5	2	5	3	7	3	2	7	7	7	7	7	7	7	5	2	4	1	5	4	5	5	5	5	1	5	5	5	5	5	3	2	4	2
1230	227秒	微信	111.41.156.189(黑龙江-哈尔滨)	是	2	21	2	2	1	1	2	4	4	4	4	3	4	3	1	5	4	5	5	6	6	6	5	6	4	4	4	4	4	4	3	4	3	4	4	3	3	3	4	3	4	2	2	2	2
1231	144秒	微信	113.5.13.199(黑龙江-哈尔滨)	是	1	19	1	1	1	1	1	1	1	1	1	1	1	1	1	7	7	7	7	5	5	5	5	5	5	3	3	3	3	3	4	4	4	4	4	4	4	4	4	4	4	3	3	3	3
1232	293秒	微信	111.41.184.115(黑龙江-哈尔滨)	是	2	18	1	2	2	1	3	4	3	3	3	3	3	3	3	6	2	2	7	6	5	3	4	5	4	5	4	3	4	4	2	1	1	3	1	1	1	4	3	5	2	2	2	2	3
1233	345秒	微信	111.41.19.226(黑龙江-鸡西)	是	2	18	1	2	1	1	3	4	3	2	3	2	3	2	2	5	4	3	5	4	4	4	4	4	4	4	4	2	4	4	2	2	2	3	2	2	2	4	2	3	2	2	2	3	2
1234	199秒	微信	113.5.3.7(黑龙江-哈尔滨)	是	2	19	1	2	2	1	3	4	4	2	3	3	4	2	2	4	4	3	5	5	3	3	4	4	4	3	3	3	3	2	3	2	3	3	3	2	3	3	3	3	3	2	2	2	2
1235	251秒	微信	113.6.136.162(黑龙江-大庆)	是	2	18	2	2	1	2	5	5	5	5	5	5	5	5	5	6	6	6	6	6	6	6	6	6	6	4	4	4	4	4	4	4	4	4	4	4	4	4	4	4	4	3	3	3	3
1236	140秒	微信	218.24.123.220(辽宁-沈阳)	是	2	18	1	2	2	1	2	4	5	2	2	2	4	2	4	6	6	6	6	6	3	3	6	6	6	4	4	4	4	4	4	4	4	4	4	4	4	4	4	4	4	3	3	3	3
1237	607秒	微信	111.43.192.222(黑龙江-绥化)	是	2	19	1	2	2	1	3	3	3	3	3	5	2	5	2	5	4	2	4	5	4	5	5	4	4	4	3	3	4	2	3	4	3	4	4	2	3	3	4	3	3	2	3	2	3
1238	335秒	微信	113.4.78.80(黑龙江-哈尔滨)	是	2	19	1	1	1	1	1	5	5	3	1	5	2	3	2	6	3	2	3	5	6	7	5	6	5	3	2	4	2	4	3	2	4	4	3	1	1	2	2	4	3	3	2	3	4
1239	170秒	微信	117.179.153.173(黑龙江-绥化)	是	2	19	1	2	1	2	2	4	4	3	3	1	5	1	4	4	6	4	4	5	4	4	4	4	4	3	3	3	3	3	3	3	3	3	3	3	3	3	3	3	3	3	3	3	3
1240	354秒	微信	1.30.190.35(内蒙古-呼和浩特)	是	2	20	1	2	1	1	3	2	2	2	2	2	2	2	5	4	5	1	5	5	4	3	3	6	3	4	2	4	3	3	3	2	2	3	4	1	3	4	2	3	2	2	2	2	1
1241	250秒	微信	60.219.155.32(黑龙江-哈尔滨)	是	2	18	1	1	1	3	3	3	3	1	2	3	3	2	2	4	5	1	4	5	5	5	4	4	4	3	3	3	3	3	3	1	1	3	2	4	4	3	4	3	4	1	2	2	2
1242	158秒	微信	210.76.37.184(黑龙江-哈尔滨)	是	2	19	1	1	1	3	2	5	3	3	3	3	3	3	3	4	5	2	4	6	4	4	5	5	4	3	3	3	3	3	3	3	3	3	2	1	2	3	2	3	2	3	3	3	3
1243	146秒	微信	222.161.79.89(吉林-长春)	是	2	19	1	1	2	3	3	3	2	4	3	3	3	2	3	5	5	5	5	5	5	5	5	5	5	4	4	4	4	3	3	2	4	4	2	2	2	4	2	4	2	2	2	2	2
1244	149秒	微信	117.136.56.190(黑龙江-哈尔滨)	是	2	19	1	2	2	2	2	4	2	2	2	2	2	2	2	5	4	2	6	5	4	6	4	6	4	4	4	3	4	4	5	4	4	4	4	3	4	4	5	3	1	3	3	3	3
1245	140秒	微信	1.57.60.91(黑龙江-绥化)	是	1	18	1	1	1	2	4	4	4	4	5	5	5	5	3	5	4	4	4	4	5	5	4	6	5	3	4	3	3	2	5	5	2	5	5	5	5	3	4	3	3	3	3	3	3
1246	285秒	微信	42.102.171.55(黑龙江-哈尔滨)	是	2	19	1	2	2	2	3	5	5	3	3	3	3	3	4	4	3	1	3	5	4	2	3	6	2	3	4	4	4	4	4	4	4	4	4	2	1	2	3	3	3	3	2	3	3
1247	225秒	微信	113.5.4.191(黑龙江-哈尔滨)	是	2	19	1	1	2	2	2	2	2	4	4	4	2	4	2	4	4	3	6	5	3	5	5	5	4	2	2	3	2	4	4	3	2	4	4	2	3	3	4	3	3	3	3	3	3
1248	200秒	微信	111.41.233.44(黑龙江-大庆)	是	2	19	1	1	1	3	3	3	2	2	3	3	3	3	2	5	4	3	5	6	3	3	5	5	3	4	4	4	4	4	3	2	2	2	2	2	2	4	3	3	2	2	3	3	3
1249	169秒	微信	111.41.117.208(黑龙江-绥化)	是	2	19	2	1	1	2	4	3	1	5	5	5	1	1	1	6	5	1	5	5	5	5	4	4	4	3	3	3	3	5	3	1	3	3	3	1	1	3	4	3	3	3	3	3	3
1250	140秒	微信	43.225.208.138(黑龙江-哈尔滨)	是	2	18	1	2	2	2	3	1	4	3	3	3	3	3	3	6	1	1	6	6	1	1	6	6	6	4	4	4	4	4	1	4	4	4	1	1	1	4	1	4	1	3	3	3	3
1251	251秒	微信	106.33.235.97(河南-郑州)	是	2	20	1	2	2	2	2	2	3	2	1	3	3	4	2	5	4	3	4	5	4	5	5	5	3	4	3	3	4	4	3	4	4	4	4	2	4	3	5	4	5	2	2	2	2
1252	755秒	微信	123.164.84.254(黑龙江-佳木斯)	是	2	18	1	1	1	2	3	3	3	3	3	3	3	3	3	4	4	1	5	5	3	4	4	5	3	3	3	4	3	4	2	1	1	2	2	1	1	4	4	4	2	2	2	2	2
1253	198秒	微信	1.188.164.93(黑龙江-绥化)	是	1	19	1	1	1	2	4	2	2	4	2	4	2	4	2	4	5	4	4	4	5	5	5	5	5	3	3	3	3	3	3	3	3	3	3	3	3	3	3	3	3	2	2	2	2
1254	148秒	微信	113.3.42.213(黑龙江-绥化)	是	2	19	1	2	1	1	1	5	5	1	1	1	5	1	5	7	1	1	7	7	1	1	7	7	1	5	5	1	5	5	1	1	1	1	1	1	1	5	1	5	1	4	4	4	4
1255	216秒	微信	117.179.164.196(黑龙江-佳木斯)	是	1	19	1	2	1	2	1	5	5	1	1	1	5	1	5	1	7	1	4	7	7	4	4	4	4	5	5	5	5	5	1	3	3	5	1	1	5	5	1	5	3	4	4	4	4
1256	188秒	微信	42.184.179.251(黑龙江-绥化)	是	2	19	2	1	1	1	3	3	2	3	3	5	2	3	3	6	1	1	6	1	1	1	6	6	4	4	4	4	5	4	2	3	3	3	3	3	3	4	4	4	4	2	2	2	2
1257	901秒	微信	117.189.22.208(贵州-贵阳)	是	2	20	1	1	1	1	2	5	4	2	2	3	3	2	3	2	7	1	7	7	2	3	6	4	5	4	4	5	3	5	1	1	1	1	1	1	1	5	3	5	1	2	3	2	3
1258	244秒	微信	111.41.153.218(黑龙江-哈尔滨)	是	2	19	1	2	2	1	3	5	4	2	2	3	4	2	3	5	5	1	5	6	2	3	5	5	3	4	4	2	4	4	2	1	2	2	2	2	2	4	2	4	1	3	3	3	3
1259	308秒	微信	60.218.248.105(黑龙江-双鸭山)	是	2	17	1	1	1	1	3	5	3	4	1	3	3	3	3	6	4	4	5	4	5	3	5	5	5	4	4	2	4	4	2	3	3	4	2	1	2	4	2	3	2	2	2	2	2
1260	724秒	微信	43.225.208.137(黑龙江-哈尔滨)	是	2	19	1	2	1	2	3	3	2	1	3	2	1	2	1	5	5	4	5	4	3	5	5	5	5	4	2	4	4	4	4	2	3	2	2	2	2	4	3	2	2	2	2	2	2
1261	178秒	微信	113.5.12.22(黑龙江-哈尔滨)	是	2	20	1	2	2	1	4	1	1	3	4	4	1	4	1	5	3	1	1	1	5	5	5	1	1	1	1	1	1	4	4	1	1	4	4	1	4	3	4	1	1	1	1	1	1
1262	161秒	微信	223.104.17.203(黑龙江-哈尔滨)	是	1	19	1	2	2	1	2	4	3	3	3	3	3	3	3	4	4	4	4	4	3	3	4	3	3	3	3	3	3	3	3	3	3	3	3	3	3	3	3	3	3	3	3	3	3
1263	352秒	微信	111.41.247.255(黑龙江-佳木斯)	是	2	20	2	1	1	2	2	5	5	2	1	1	5	1	1	6	5	3	7	7	2	2	7	7	1	5	5	1	5	5	1	1	1	1	1	1	1	5	1	5	1	4	4	4	4
1264	144秒	微信	223.104.115.98(黑龙江-七台河)	是	1	19	1	2	1	1	5	3	2	2	3	4	2	5	2	4	4	5	3	5	4	7	3	5	4	3	3	3	3	3	3	3	3	3	3	3	3	3	3	3	3	1	1	1	1
1265	265秒	微信	223.104.113.112(黑龙江-哈尔滨)	是	2	20	2	2	2	2	1	1	1	1	1	1	1	1	1	4	4	4	4	4	4	4	4	4	4	5	5	5	5	5	5	5	5	5	5	5	5	5	5	5	5	3	3	3	3
1266	296秒	微信	117.179.171.216(黑龙江-佳木斯)	是	2	18	1	1	2	2	2	5	3	3	3	3	3	3	3	7	3	3	6	7	5	5	3	6	6	5	5	4	5	4	3	1	1	1	1	1	1	4	3	2	4	3	3	3	3
1267	148秒	微信	223.104.17.194(黑龙江-哈尔滨)	是	2	19	1	2	2	1	3	3	3	3	3	3	4	3	3	4	5	4	4	5	4	4	4	4	4	3	4	3	3	4	3	3	3	3	3	3	3	3	3	3	3	2	2	2	2
1268	459秒	微信	42.102.182.85(黑龙江-哈尔滨)	是	2	19	1	1	1	2	3	5	4	3	1	4	3	3	3	6	2	1	5	5	5	5	5	5	7	4	4	4	4	4	4	3	3	5	3	3	5	4	2	4	4	4	4	4	3
1269	619秒	微信	117.136.7.211(黑龙江-哈尔滨)	是	2	18	1	1	1	2	4	3	2	2	2	3	2	3	3	4	4	5	6	5	4	6	4	6	4	3	3	3	3	5	1	2	3	4	3	3	4	3	5	2	4	2	3	2	2
1270	140秒	微信	111.41.122.50(黑龙江-黑河)	是	2	19	1	2	1	3	3	3	3	3	3	3	3	3	3	4	4	4	4	4	4	4	4	4	4	4	4	4	4	4	4	4	4	4	4	4	4	4	4	4	4	3	3	3	3
1271	172秒	微信	117.136.57.156(黑龙江-未知)	是	2	21	2	2	2	1	3	5	2	2	2	2	3	1	3	7	4	4	7	5	4	5	4	6	4	4	4	3	3	4	4	3	3	3	3	2	2	2	2	4	2	3	3	3	3
1272	247秒	微信	43.225.208.225(黑龙江-哈尔滨)	是	2	18	1	2	1	1	3	3	3	3	3	3	3	3	3	5	5	5	5	5	5	5	5	5	5	4	4	4	4	4	4	4	4	3	3	2	3	3	3	3	3	2	2	2	2
1273	240秒	微信	125.210.235.21(浙江-杭州)	是	1	18	1	2	2	3	3	3	1	5	2	1	2	4	1	4	1	1	5	4	4	4	4	4	4	4	4	4	3	4	4	4	4	3	3	3	3	3	3	3	3	3	3	4	3
1274	463秒	微信	117.136.7.214(黑龙江-哈尔滨)	是	2	20	2	1	1	2	4	3	3	3	3	4	3	4	3	5	4	4	4	3	5	5	3	4	5	3	4	3	3	2	3	4	4	4	4	4	3	3	4	3	4	2	2	2	2
1275	503秒	微信	112.102.85.27(黑龙江-哈尔滨)	是	1	18	1	2	1	2	2	2	2	2	2	2	2	2	2	5	5	5	5	5	5	5	5	5	5	4	4	4	4	4	1	1	1	2	2	2	2	2	2	4	2	3	3	3	3
1276	131秒	微信	111.43.246.225(黑龙江-大庆)	是	1	18	1	2	1	2	2	2	2	2	2	2	2	2	2	7	1	1	7	7	1	1	7	7	7	5	5	5	5	5	5	1	1	1	1	1	1	1	1	5	1	2	2	2	2
1277	322秒	微信	113.5.12.105(黑龙江-哈尔滨)	是	2	19	1	1	2	1	4	3	3	4	1	4	3	3	2	1	7	3	4	3	5	5	4	2	5	3	3	2	3	2	3	3	3	4	2	2	4	3	4	4	2	2	2	2	2
1278	300秒	微信	1.62.43.7(黑龙江-哈尔滨)	是	2	19	1	1	2	2	2	4	3	3	2	2	4	2	2	5	3	4	4	4	4	6	5	4	5	3	3	2	3	4	4	4	4	3	4	3	4	4	4	5	4	3	4	4	4
1279	206秒	微信	111.41.172.129(黑龙江-哈尔滨)	是	2	19	1	1	1	1	4	4	4	2	3	1	5	1	2	5	2	1	6	7	1	1	7	7	2	3	3	2	4	5	3	1	1	1	1	1	1	4	1	4	1	2	3	3	3
1280	572秒	微信	1.61.32.229(黑龙江-绥化)	是	2	20	1	2	1	1	2	5	4	2	2	2	4	2	2	7	2	2	7	7	2	2	7	7	5	5	5	2	4	5	2	1	1	1	1	1	1	5	4	4	1	3	2	2	3
1281	578秒	微信	221.210.239.241(黑龙江-大兴安岭)	是	2	19	3	1	2	3	2	5	5	2	2	2	5	2	1	7	3	2	6	6	2	1	7	7	1	5	5	2	5	5	1	1	1	1	2	1	1	5	1	5	1	4	4	4	4
1282	203秒	微信	125.211.152.44(黑龙江-哈尔滨)	是	1	20	1	2	1	2	3	3	3	3	3	2	2	2	2	5	3	3	5	5	5	3	5	5	5	4	4	4	4	4	4	4	4	4	2	2	2	4	1	4	4	3	3	3	3
1283	233秒	微信	111.43.238.173(黑龙江-佳木斯)	是	1	19	1	1	1	3	4	4	4	4	4	4	4	4	4	7	1	1	7	5	1	1	6	5	4	5	5	1	5	5	3	1	1	1	1	1	1	5	1	3	3	3	3	3	3
1284	696秒	微信	42.100.129.197(黑龙江-哈尔滨)	是	2	20	1	2	2	2	5	2	2	4	3	5	2	5	2	2	7	1	5	4	4	7	4	5	4	4	4	4	4	3	4	2	5	4	3	2	3	5	5	5	5	2	2	2	2
1285	538秒	微信	123.164.22.9(黑龙江-齐齐哈尔)	是	2	19	1	1	1	1	2	4	2	3	3	2	2	3	2	6	4	2	5	5	3	3	5	5	4	4	4	3	4	4	3	2	2	2	2	2	2	4	3	3	2	2	2	2	2
1286	141秒	微信	117.179.41.7(黑龙江-鹤岗)	是	1	18	1	2	2	3	5	1	1	1	1	5	1	5	1	4	4	4	4	4	4	4	4	4	4	4	3	3	3	3	3	3	3	3	3	3	3	3	3	3	3	3	3	3	3
1287	387秒	微信	42.102.187.96(黑龙江-哈尔滨)	是	2	19	1	2	2	2	4	3	2	2	4	4	2	4	2	4	4	4	4	5	3	5	3	4	3	4	2	3	3	4	2	4	2	4	2	4	4	2	4	4	3	2	2	2	2
1288	150秒	微信	60.219.242.40(黑龙江-哈尔滨)	是	2	20	2	1	1	2	1	5	5	1	1	1	5	1	5	5	5	3	5	5	5	6	2	7	5	4	4	3	2	3	5	5	5	5	5	5	5	5	5	5	5	4	4	4	4
1289	202秒	微信	223.91.111.135(河南-南阳)	是	2	19	1	2	2	1	2	4	5	1	4	2	4	2	2	5	3	1	5	5	1	1	5	5	5	3	3	3	4	4	4	3	3	4	3	2	2	4	3	4	3	3	4	4	4
1290	172秒	微信	43.225.208.250(黑龙江-哈尔滨)	是	1	22	1	2	1	2	2	2	2	2	2	2	2	2	2	3	3	3	3	3	3	3	3	3	3	2	2	2	2	2	2	2	2	2	2	2	2	2	3	3	3	3	3	3	2
1291	724秒	微信	111.41.122.183(黑龙江-黑河)	是	2	19	1	1	1	1	3	5	3	2	3	2	2	2	3	7	7	1	7	7	1	1	7	7	1	5	5	1	5	5	2	2	2	5	5	1	1	5	1	5	5	4	4	4	4
1292	315秒	微信	42.103.7.139(黑龙江-齐齐哈尔)	是	2	20	2	2	2	1	3	3	3	3	3	2	4	3	2	5	5	4	5	5	4	4	5	5	4	4	3	3	3	4	3	2	2	3	3	1	3	3	2	4	2	2	3	3	3
1293	426秒	微信	112.102.127.35(黑龙江-哈尔滨)	是	2	19	1	2	2	2	5	5	2	5	2	5	2	2	2	6	2	2	6	4	5	5	4	7	4	4	4	4	4	4	2	2	2	2	2	2	2	4	2	2	3	2	2	3	2
1294	142秒	微信	42.184.179.251(黑龙江-绥化)	是	1	20	1	2	1	2	2	2	2	5	4	2	3	3	4	5	2	3	4	3	5	4	3	5	5	3	2	3	4	2	3	3	3	3	3	3	3	3	3	3	3	3	3	3	3
1295	126秒	微信	1.57.218.82(黑龙江-鸡西)	是	2	20	3	1	1	3	5	5	5	5	5	4	4	4	5	7	7	1	7	7	1	1	7	7	7	5	5	5	5	5	1	1	1	1	1	1	1	5	1	5	1	4	4	4	4
1296	140秒	微信	42.102.227.43(黑龙江-哈尔滨)	是	2	17	1	2	1	2	2	2	2	2	2	2	2	2	2	5	5	1	6	6	4	4	4	4	4	3	3	3	3	3	3	3	3	3	3	3	3	3	3	3	3	2	2	2	2
1297	143秒	微信	1.60.11.203(黑龙江-黑河)	是	2	20	2	2	1	1	1	1	1	1	1	1	5	1	1	7	7	1	7	7	1	1	7	7	1	4	4	4	4	4	4	4	4	4	4	4	4	4	4	4	4	3	3	3	3
1298	192秒	微信	1.62.43.181(黑龙江-哈尔滨)	是	1	18	1	2	1	2	1	2	2	2	2	2	2	2	2	5	5	5	6	5	5	5	5	5	5	4	4	4	4	4	4	4	4	3	3	3	3	3	1	3	1	3	3	3	3
1299	263秒	微信	221.210.246.147(黑龙江-鸡西)	是	1	19	1	2	1	1	3	4	4	2	1	2	2	2	2	3	4	2	5	5	4	4	6	5	4	4	4	2	4	4	2	2	2	2	2	2	2	4	2	4	2	2	3	3	3
1300	584秒	微信	117.179.251.56(黑龙江-绥化)	是	2	20	1	2	1	2	2	2	3	2	3	2	3	2	3	4	5	4	4	4	5	3	5	4	3	3	3	4	3	2	3	2	2	2	2	2	2	3	2	4	2	2	2	2	2
1301	342秒	微信	111.41.158.244(黑龙江-哈尔滨)	是	2	19	2	2	2	1	2	4	4	2	2	2	4	2	2	4	4	3	5	5	3	3	5	5	4	3	3	2	3	4	2	1	2	3	2	1	2	3	3	3	2	3	3	3	3
1302	136秒	微信	42.100.1.49(黑龙江-哈尔滨)	是	1	19	2	2	1	1	5	5	5	5	5	5	5	5	5	5	5	5	5	4	4	4	4	4	4	3	3	3	3	4	3	3	3	3	2	1	4	4	3	4	1	4	2	2	2
1303	304秒	微信	111.41.121.117(黑龙江-黑河)	是	2	20	1	2	2	2	2	4	5	1	2	1	5	2	5	7	5	4	5	7	4	2	7	7	4	5	5	2	5	5	1	1	1	1	1	1	1	5	1	5	1	4	4	4	4
1304	243秒	微信	42.102.177.10(黑龙江-哈尔滨)	是	2	19	1	2	2	1	4	5	5	3	2	4	4	3	2	7	1	4	7	5	4	4	4	5	4	5	3	4	4	5	1	3	2	1	3	1	1	3	4	2	3	2	2	4	3
1305	427秒	微信	218.24.120.114(辽宁-辽阳)	是	1	19	1	1	1	1	1	5	5	1	3	1	5	1	5	4	7	1	5	5	3	2	2	7	1	3	4	4	4	3	1	3	4	2	4	4	4	3	1	3	4	3	4	4	4
1306	129秒	微信	60.219.242.13(黑龙江-哈尔滨)	是	2	19	1	2	1	1	2	5	5	1	3	3	3	3	3	4	4	1	4	5	5	5	5	4	4	4	4	4	3	4	2	2	2	3	4	1	4	4	3	2	3	3	2	2	3
1307	155秒	微信	117.179.167.185(黑龙江-佳木斯)	是	2	18	1	1	1	2	3	5	5	1	4	3	2	5	2	3	5	1	7	2	3	5	4	3	2	3	4	2	3	5	5	4	2	3	2	3	3	1	1	5	1	1	2	3	1
1308	855秒	微信	111.41.158.10(黑龙江-哈尔滨)	是	2	18	1	1	1	2	2	3	4	1	1	1	5	1	4	4	5	1	4	4	3	4	5	5	4	4	4	3	3	4	4	2	2	3	3	1	1	3	4	4	3	2	2	2	2
1309	393秒	微信	117.136.7.216(黑龙江-哈尔滨)	是	2	18	1	1	1	1	3	4	2	2	1	2	2	2	2	2	4	3	4	4	4	4	4	4	4	3	3	3	3	3	3	3	3	3	3	3	3	3	3	3	3	2	2	2	2
1310	140秒	微信	60.219.155.189(黑龙江-哈尔滨)	是	1	18	1	2	1	1	2	2	2	2	2	2	2	2	2	7	7	7	7	7	7	7	7	7	7	5	5	5	5	5	5	5	5	5	5	5	5	5	5	5	5	4	4	4	4
1311	474秒	微信	113.5.6.176(黑龙江-哈尔滨)	是	1	19	1	2	2	2	2	4	4	3	2	3	4	2	4	6	3	2	6	5	5	5	5	4	3	4	4	2	4	4	3	3	3	3	2	2	3	3	2	4	2	3	3	3	3
1312	155秒	微信	111.41.197.226(黑龙江-大兴安岭)	是	2	20	1	2	1	1	3	4	5	2	3	3	3	3	3	3	5	1	3	5	4	5	6	6	6	4	4	3	3	3	3	3	3	4	4	3	4	4	4	4	4	2	2	2	2
1313	1190秒	微信	60.15.236.45(黑龙江-绥化)	是	1	18	1	1	2	2	2	4	4	2	4	2	4	2	4	6	3	6	6	6	6	6	6	6	6	5	5	4	5	5	3	3	3	3	3	3	3	4	3	4	3	3	3	3	3
1314	240秒	微信	1.60.11.203(黑龙江-黑河)	是	2	19	1	2	2	1	3	3	3	3	3	3	2	2	2	6	4	1	4	4	5	3	5	5	3	4	3	4	3	3	4	3	3	3	2	2	2	4	2	3	3	2	2	2	2
1315	154秒	微信	117.179.239.57(黑龙江-哈尔滨)	是	2	20	2	2	2	1	4	4	3	5	3	3	3	3	3	5	5	1	7	7	4	1	4	5	4	3	3	3	3	3	3	3	3	3	3	3	3	3	3	3	3	4	4	4	4
1316	140秒	微信	123.164.21.45(黑龙江-齐齐哈尔)	是	1	21	2	2	1	2	3	3	3	3	3	3	3	3	3	4	4	4	4	4	4	4	4	4	4	3	3	3	3	3	3	3	3	3	3	3	3	3	3	3	3	3	3	3	3
1317	232秒	微信	112.98.185.123(黑龙江-鹤岗)	是	2	19	1	2	2	1	5	1	1	1	4	4	1	1	1	7	7	7	7	7	7	7	7	7	7	5	5	5	5	5	5	5	5	5	5	5	5	5	5	5	5	4	4	4	4
1318	159秒	微信	42.102.129.5(黑龙江-哈尔滨)	是	2	19	2	1	1	2	3	1	3	1	1	1	4	2	4	5	5	5	6	5	5	5	5	5	5	4	4	2	4	4	2	2	2	2	2	2	2	4	2	4	2	3	3	3	2
1319	238秒	微信	117.136.57.240(黑龙江-未知)	是	2	19	2	1	1	2	3	5	5	1	3	1	5	1	2	7	4	1	6	7	1	1	7	5	3	4	4	2	4	5	1	1	1	2	2	1	1	5	2	5	1	4	4	4	4
1320	140秒	微信	43.225.208.253(黑龙江-哈尔滨)	是	2	20	2	2	1	1	2	2	2	2	2	2	2	2	2	5	4	5	5	4	4	4	4	4	4	3	3	3	3	3	3	3	3	3	3	3	3	3	3	3	3	2	2	2	2
1321	168秒	微信	43.225.208.135(黑龙江-哈尔滨)	是	2	21	2	2	1	2	5	3	3	3	3	3	3	3	3	4	5	4	4	4	4	4	4	4	4	4	3	3	3	3	3	3	3	3	1	3	3	3	3	3	3	3	3	3	3
1322	172秒	微信	112.99.234.5(黑龙江-黑河)	是	1	20	2	2	1	1	3	3	3	3	3	3	3	3	3	7	7	7	7	7	7	7	7	7	7	5	3	3	3	5	5	5	5	5	5	5	5	5	5	5	5	4	4	4	4
1323	144秒	微信	221.206.50.166(黑龙江-牡丹江)	是	2	19	2	1	1	1	2	2	4	2	2	2	4	2	4	4	5	5	5	5	4	6	4	4	4	3	3	3	3	3	3	3	3	3	3	3	3	3	3	3	3	2	2	2	2
1324	213秒	微信	117.179.151.188(黑龙江-绥化)	是	2	19	2	2	2	1	3	4	3	3	3	3	2	3	3	2	6	2	5	6	2	4	4	4	4	3	3	3	3	3	3	3	3	3	3	3	3	3	3	3	3	3	2	3	3
1325	674秒	微信	117.136.7.194(黑龙江-哈尔滨)	是	2	21	3	1	1	1	1	5	5	1	1	1	5	1	5	5	4	1	5	7	4	2	6	7	1	4	5	2	4	4	1	1	1	1	1	1	1	5	1	5	1	3	3	4	4
1326	159秒	微信	43.225.208.142(黑龙江-哈尔滨)	是	2	17	1	2	2	1	2	4	3	3	3	1	2	2	3	4	5	3	4	4	4	2	5	5	5	4	4	4	3	4	3	1	3	3	2	1	2	4	3	4	3	3	3	2	3
1327	140秒	微信	117.179.110.167(黑龙江-齐齐哈尔)	是	2	19	1	1	2	3	2	2	3	3	3	3	3	3	3	4	4	4	4	4	4	4	4	4	4	3	3	3	3	2	2	2	2	2	2	2	2	2	2	2	2	2	2	2	2
1328	140秒	微信	111.41.120.122(黑龙江-黑河)	是	2	19	3	1	1	1	4	3	2	5	3	3	3	3	3	5	6	4	4	4	4	4	4	5	5	3	3	3	3	4	3	3	3	3	3	3	3	3	3	3	3	2	2	2	2
1329	215秒	微信	117.136.7.202(黑龙江-哈尔滨)	是	2	21	3	1	2	1	3	2	2	4	3	4	2	3	2	3	5	1	7	5	2	4	4	4	4	2	3	3	4	3	4	1	1	2	3	1	2	3	3	3	3	2	2	2	2
1330	236秒	微信	111.41.98.207(黑龙江-鹤岗)	是	1	19	3	1	1	1	1	3	5	1	1	1	5	1	5	4	1	1	4	5	1	4	6	1	4	5	5	1	4	4	2	1	2	2	2	1	2	5	1	4	1	3	3	3	3
1331	252秒	微信	113.0.216.152(黑龙江-哈尔滨)	是	2	22	2	2	1	1	5	3	2	4	4	4	2	3	1	4	4	3	6	4	2	2	5	6	4	4	4	4	4	3	2	1	2	4	4	1	1	3	2	2	2	2	2	2	2
1332	156秒	微信	122.157.116.53(黑龙江-齐齐哈尔)	是	1	20	2	1	1	2	4	5	2	3	5	3	3	3	3	4	4	4	4	4	3	5	4	5	4	3	3	3	3	3	3	3	3	3	3	3	3	3	3	3	3	3	3	3	3
1333	218秒	微信	113.0.216.87(黑龙江-哈尔滨)	是	2	17	1	2	2	3	3	5	5	1	1	1	5	2	2	7	1	1	7	7	1	1	7	7	1	5	5	1	5	5	1	1	1	1	1	1	1	1	1	5	1	4	4	4	4
1334	207秒	微信	117.179.184.206(黑龙江-七台河)	是	1	19	1	2	2	3	2	4	4	2	2	2	4	2	2	4	5	4	4	5	4	4	4	4	4	3	3	3	3	3	3	3	3	3	3	3	3	3	3	3	3	3	3	3	3
1335	208秒	微信	42.102.112.211(黑龙江-大庆)	是	2	20	2	2	2	1	2	4	3	2	4	2	5	2	4	7	2	2	6	6	5	5	3	6	6	4	4	4	4	5	3	3	3	3	2	2	2	2	5	2	4	3	3	3	3
1336	191秒	微信	39.88.184.198(山东-青岛)	是	2	20	3	1	1	2	3	4	3	3	3	3	2	3	2	6	4	4	5	4	3	4	5	6	3	4	3	3	4	4	2	2	3	3	3	2	3	3	3	3	3	2	3	3	2
1337	125秒	微信	111.43.201.115(黑龙江-哈尔滨)	是	2	20	2	2	1	2	5	5	4	2	3	3	4	3	3	4	4	4	4	4	4	4	4	4	4	3	3	3	3	3	3	3	3	3	3	3	3	3	3	3	3	3	3	3	3
1338	230秒	微信	60.11.65.178(黑龙江-大兴安岭)	是	2	17	2	1	1	1	2	4	2	3	2	2	3	2	2	4	3	3	4	4	4	3	5	5	4	4	3	3	3	4	3	2	2	3	2	2	3	4	4	3	3	2	2	2	2
1339	225秒	微信	60.15.136.133(黑龙江-绥化)	是	1	19	3	1	1	2	4	1	1	5	5	5	1	5	1	6	1	6	6	5	7	7	1	7	7	5	1	5	1	5	1	5	5	5	5	5	5	1	5	1	5	1	1	1	1
1340	206秒	微信	111.41.115.79(黑龙江-绥化)	是	2	18	1	2	2	1	2	5	4	2	2	2	2	2	2	4	4	1	6	5	5	3	5	5	5	4	4	3	4	4	2	1	1	3	4	1	2	4	1	4	1	2	2	2	2
1341	271秒	微信	117.179.143.94(黑龙江-绥化)	是	2	19	2	1	1	1	3	4	2	4	4	4	2	4	2	2	5	3	4	5	5	5	5	6	3	2	3	4	3	1	4	4	3	4	4	4	4	4	5	2	4	2	3	3	2
1342	153秒	微信	117.136.7.88(黑龙江-大庆)	是	2	20	2	2	2	1	2	3	2	3	2	3	2	3	2	4	5	4	5	5	3	4	5	5	4	3	3	3	3	3	3	3	3	3	3	3	3	3	3	3	3	2	2	2	2
1343	207秒	微信	223.104.115.67(黑龙江-七台河)	是	2	20	3	1	1	1	4	3	2	4	5	4	2	4	1	5	3	5	4	4	5	6	4	4	7	4	3	2	1	4	2	1	5	4	5	1	1	3	4	3	4	2	2	2	3
1344	217秒	微信	42.102.187.96(黑龙江-哈尔滨)	是	2	20	2	2	2	2	1	1	4	4	3	1	4	1	4	5	4	3	6	6	5	6	6	7	4	4	4	5	4	4	4	3	3	3	4	1	3	4	3	4	3	3	3	3	3
1345	145秒	微信	125.211.142.113(黑龙江-哈尔滨)	是	2	19	1	1	1	1	3	2	4	2	3	2	4	1	3	5	5	1	5	5	1	1	5	5	4	3	3	3	3	4	4	1	1	1	1	1	1	4	4	4	4	3	3	3	3
1346	165秒	微信	117.179.131.174(黑龙江-牡丹江)	是	2	19	1	2	2	3	4	5	2	4	4	4	3	3	2	5	2	6	5	3	6	6	3	6	3	4	4	4	4	4	4	4	4	4	4	2	2	2	4	2	2	1	3	3	3
1347	183秒	微信	223.104.114.189(黑龙江-鹤岗)	是	1	20	3	1	1	2	3	5	5	3	3	2	5	2	5	4	4	4	4	4	4	4	4	4	4	3	3	3	3	3	3	3	3	3	3	3	3	3	3	3	3	2	2	2	2
1348	220秒	微信	117.179.214.126(黑龙江-大庆)	是	1	19	3	2	1	1	2	5	4	2	5	3	4	4	4	5	5	5	5	5	5	5	5	5	5	4	4	4	4	4	4	4	4	4	4	4	4	4	2	3	1	2	2	2	2
1349	147秒	微信	117.179.75.89(黑龙江-伊春)	是	2	17	1	1	1	2	3	5	3	4	3	4	3	3	3	4	4	2	4	5	4	5	5	6	5	3	3	3	3	3	3	3	3	3	3	3	3	3	3	3	3	3	3	3	3
1350	133秒	微信	117.179.251.97(黑龙江-绥化)	是	1	21	2	1	1	3	2	5	2	2	2	2	5	2	2	7	1	2	1	1	4	1	1	7	4	3	3	3	3	3	3	3	3	3	3	3	3	3	3	3	3	4	4	4	4
1351	451秒	微信	1.59.219.131(黑龙江-佳木斯)	是	1	22	3	1	2	1	3	5	2	2	2	4	3	2	1	4	5	2	5	6	3	3	6	7	3	4	4	5	4	5	1	4	2	4	1	4	2	4	2	2	3	2	2	4	2
1352	129秒	微信	122.158.47.146(黑龙江-大庆)	是	2	20	2	1	2	1	3	3	3	3	3	3	3	3	3	4	4	4	4	4	4	4	4	4	4	4	4	3	3	3	3	3	3	3	3	3	3	3	3	3	3	2	2	2	2
1353	140秒	微信	1.188.220.23(黑龙江-绥化)	是	2	18	1	2	2	2	2	4	5	2	4	4	4	4	4	5	5	5	5	5	5	5	5	5	5	4	4	4	4	4	4	4	4	4	4	4	4	4	4	4	4	3	3	3	3
1354	237秒	微信	111.41.235.126(黑龙江-绥化)	是	2	20	2	2	2	1	1	5	5	1	1	1	5	1	5	7	1	4	7	7	5	5	5	7	3	5	5	1	5	5	4	2	1	2	2	1	1	5	2	5	2	4	4	4	4
1355	839秒	微信	60.15.38.211(黑龙江-伊春)	是	2	20	1	2	1	1	4	3	3	4	2	4	2	5	2	2	7	1	6	7	3	5	4	7	4	4	4	4	4	3	5	4	3	3	1	1	3	2	5	2	4	1	3	4	2
1356	281秒	微信	112.98.156.244(黑龙江-鸡西)	是	2	19	3	2	2	2	3	3	3	4	4	4	3	4	4	4	4	4	5	5	5	5	5	5	5	3	3	3	3	4	4	4	4	4	5	3	5	1	5	4	5	2	2	3	2
1357	311秒	微信	112.17.247.63(浙江-未知)	是	2	20	2	2	1	1	3	2	2	2	2	3	4	1	5	6	3	4	5	5	3	2	4	6	3	4	4	4	4	4	3	2	2	4	2	2	2	4	3	3	2	2	4	4	3
1358	213秒	微信	101.106.233.124(黑龙江-哈尔滨)	是	2	19	1	1	1	2	2	2	3	2	1	2	2	2	2	5	4	3	5	5	3	4	4	6	4	3	4	2	4	4	2	1	1	2	2	1	1	3	2	3	2	2	2	2	2
1359	251秒	微信	117.61.16.42(江苏-南京)	是	2	20	1	2	2	1	5	4	3	4	4	5	2	2	1	2	4	4	4	3	6	6	3	4	3	3	3	3	3	3	3	2	3	3	4	2	4	3	4	3	4	1	2	3	2
1360	148秒	微信	1.61.118.190(黑龙江-绥化)	是	2	19	1	2	2	1	1	1	1	1	1	1	1	1	1	1	1	1	1	1	1	1	1	1	1	5	5	5	5	5	5	5	5	1	1	1	1	5	1	5	1	4	4	4	4
1361	324秒	微信	111.40.200.255(黑龙江-哈尔滨)	是	2	20	1	2	2	2	2	2	2	5	1	2	1	1	1	5	5	4	1	4	3	4	4	4	4	2	2	2	2	3	2	2	2	3	3	2	3	2	2	2	3	3	3	3	3
1362	272秒	微信	43.225.208.178(黑龙江-哈尔滨)	是	2	19	2	2	1	2	2	4	3	3	2	3	2	2	2	4	4	1	6	4	1	5	4	4	4	3	3	4	3	4	3	1	3	3	1	1	2	3	3	3	4	2	1	3	3
1363	333秒	微信	42.185.99.127(黑龙江-齐齐哈尔)	是	2	20	2	1	1	2	5	3	2	5	5	5	1	4	3	4	7	1	4	1	4	4	4	6	4	1	3	3	3	3	1	1	1	3	1	1	3	3	3	1	3	2	2	2	2
1364	169秒	微信	43.225.208.189(黑龙江-哈尔滨)	是	2	21	2	2	2	2	2	2	3	2	2	2	2	2	2	6	1	1	6	6	4	4	6	6	6	4	4	4	4	4	4	4	4	4	4	4	4	4	4	4	4	3	3	3	3
1365	170秒	微信	117.179.151.62(黑龙江-绥化)	是	2	20	2	1	1	2	4	1	2	3	4	4	2	4	2	5	5	4	6	6	5	5	4	5	5	4	4	2	4	4	4	4	4	4	4	2	4	3	4	2	3	2	2	3	3
1366	1741秒	微信	42.102.158.98(黑龙江-哈尔滨)	是	2	20	1	2	2	2	3	4	2	3	3	3	2	3	2	3	6	2	4	5	3	5	5	5	4	3	3	4	3	2	2	3	4	3	2	2	3	3	2	2	3	2	3	3	3
1367	274秒	微信	60.15.210.33(黑龙江-绥化)	是	2	19	2	1	1	1	3	3	2	4	2	3	4	4	3	3	6	1	7	7	3	3	4	4	4	5	5	2	3	3	3	1	4	4	4	1	1	1	4	4	4	4	4	4	4
1368	386秒	微信	223.104.17.21(黑龙江-哈尔滨)	是	2	21	2	2	2	2	4	3	3	3	4	4	3	2	3	4	5	4	5	5	4	4	5	4	4	3	3	2	3	4	3	3	3	4	3	1	3	3	2	4	3	3	4	3	3
1369	317秒	微信	43.225.208.203(黑龙江-哈尔滨)	是	2	19	1	2	2	1	2	4	3	2	3	2	3	3	3	4	4	2	5	5	3	4	4	5	3	3	3	2	3	4	3	3	2	3	3	1	2	3	4	3	3	2	3	3	3
1370	132秒	微信	111.41.249.148(黑龙江-佳木斯)	是	2	19	1	1	1	2	2	4	2	4	3	4	3	3	4	4	4	4	5	5	5	5	5	5	5	3	3	3	3	3	3	3	3	2	4	2	3	3	2	3	2	2	2	3	2
1371	248秒	微信	111.43.208.158(黑龙江-哈尔滨)	是	2	20	1	1	1	1	1	3	5	2	2	2	2	2	2	5	5	2	5	5	3	3	3	3	3	4	3	3	3	4	3	2	2	2	2	2	2	4	2	4	3	2	2	2	2
1372	296秒	微信	218.7.201.174(黑龙江-双鸭山)	是	1	21	3	2	2	2	5	3	3	4	4	5	1	4	3	4	5	3	4	5	3	4	5	6	2	3	3	4	4	4	2	4	3	2	2	3	3	4	2	2	2	3	3	3	2
1373	532秒	微信	117.136.56.249(黑龙江-哈尔滨)	是	2	22	2	2	1	1	2	4	2	3	1	3	4	1	4	5	5	1	6	6	2	2	6	6	1	4	4	2	4	4	2	2	1	2	2	1	1	5	2	4	2	2	2	3	3
1374	173秒	微信	112.102.95.182(黑龙江-哈尔滨)	是	1	19	2	2	1	1	1	5	5	1	1	1	5	1	5	7	1	1	7	7	1	1	7	7	1	5	5	1	5	5	1	1	1	1	1	1	1	5	1	5	1	4	4	4	4
1375	203秒	微信	111.41.230.237(黑龙江-大庆)	是	2	19	1	1	1	2	1	5	4	1	1	1	4	2	4	4	5	5	4	4	4	4	4	5	4	3	3	3	3	2	2	2	2	2	2	2	2	4	2	4	2	2	2	2	2
1376	389秒	微信	117.179.98.235(黑龙江-大庆)	是	2	18	2	2	1	1	3	3	2	2	2	2	2	3	3	4	5	3	4	5	4	3	3	4	4	3	3	2	3	2	3	3	3	3	2	1	1	4	2	3	3	3	3	3	3
1377	140秒	微信	111.41.143.75(黑龙江-哈尔滨)	是	1	17	1	2	1	1	4	2	2	2	4	4	4	4	2	3	3	3	3	3	3	3	3	3	3	2	2	2	2	3	2	3	2	3	2	3	3	3	2	3	3	2	3	4	4
1378	207秒	微信	117.179.207.56(黑龙江-齐齐哈尔)	是	2	21	2	2	1	1	1	5	5	1	1	1	5	1	3	7	5	1	5	6	1	1	7	5	4	5	5	3	3	5	1	1	1	1	1	1	1	5	1	5	1	2	2	2	2
1379	311秒	微信	101.106.233.188(黑龙江-哈尔滨)	是	2	20	2	2	2	2	2	3	3	2	5	2	4	3	2	4	5	3	4	3	5	7	3	5	4	2	2	4	2	2	4	3	4	4	4	2	4	3	4	3	4	1	1	2	1
1380	321秒	微信	111.120.64.187(贵州-六盘水)	是	1	20	2	1	1	2	2	5	5	1	1	1	5	1	5	6	4	4	7	5	4	5	4	6	5	5	5	1	5	5	2	2	2	3	3	1	1	5	1	5	1	4	4	4	4
1381	209秒	微信	123.164.155.202(黑龙江-鸡西)	是	2	19	2	2	2	2	2	5	5	2	2	1	5	1	5	5	5	1	5	5	1	1	5	5	1	4	4	3	4	4	1	1	3	1	2	1	3	4	3	4	3	3	3	3	3
1382	140秒	微信	223.104.113.87(黑龙江-哈尔滨)	是	2	20	2	2	1	1	3	5	4	2	2	3	4	1	3	5	5	5	5	5	3	5	5	5	5	3	3	3	3	3	3	3	3	3	3	3	3	3	3	3	3	2	2	2	2
1383	144秒	微信	117.136.56.249(黑龙江-哈尔滨)	是	1	18	1	1	1	2	3	3	3	3	3	3	3	3	3	5	5	3	5	5	5	5	5	5	3	4	4	4	4	4	4	4	4	4	4	4	4	4	4	4	4	3	3	3	3
1384	2981秒	微信	113.2.107.21(黑龙江-绥化)	是	2	20	2	2	2	2	2	4	4	2	2	2	4	2	5	5	6	7	5	5	3	3	6	5	3	4	4	2	3	4	2	2	2	4	2	2	2	4	2	4	2	3	3	3	2
1385	226秒	微信	117.179.189.208(黑龙江-七台河)	是	2	19	1	1	2	1	4	5	5	2	3	3	4	2	3	5	2	2	5	6	1	1	6	6	1	4	4	1	4	3	1	1	1	3	1	1	1	4	3	3	1	2	2	2	2
1386	179秒	微信	42.101.244.111(黑龙江-齐齐哈尔)	是	1	20	1	1	1	1	2	5	5	3	2	2	5	2	1	4	4	4	7	7	7	7	7	7	7	5	3	3	3	5	3	3	3	3	3	1	3	4	3	4	1	2	2	2	2
1387	228秒	微信	113.5.3.202(黑龙江-哈尔滨)	是	2	18	3	2	1	1	3	3	2	3	4	3	4	2	3	5	3	2	4	5	3	3	5	5	3	4	4	2	4	3	2	2	2	4	2	2	2	2	2	4	2	2	2	3	3
1388	122秒	微信	218.12.12.94(河北-石家庄)	是	1	20	2	2	1	1	4	4	4	4	3	4	4	3	3	4	4	4	4	4	4	4	4	4	4	3	3	3	3	3	3	3	3	3	3	3	3	3	3	3	3	3	3	3	3
1389	136秒	微信	117.179.138.52(黑龙江-绥化)	是	1	20	3	1	1	1	5	1	1	5	5	5	1	5	1	3	3	3	3	3	3	3	3	3	3	2	2	2	2	2	2	2	2	2	2	2	2	2	2	2	2	2	2	2	2
1390	286秒	微信	122.157.168.118(黑龙江-齐齐哈尔)	是	2	19	2	1	1	1	2	5	5	1	1	1	2	1	5	5	7	2	4	5	3	4	5	3	2	3	4	3	4	5	3	2	2	2	2	2	2	4	2	4	3	2	3	4	4
1391	317秒	微信	117.136.7.8(黑龙江-大庆)	是	1	19	3	1	1	2	2	5	2	4	4	4	2	4	2	4	4	4	4	7	7	7	4	7	7	5	4	4	5	5	3	1	1	4	1	1	1	5	1	5	1	3	3	3	3
1392	280秒	微信	111.41.145.99(黑龙江-哈尔滨)	是	2	17	2	2	1	1	3	2	3	3	3	4	2	4	4	4	5	5	4	5	3	5	3	3	5	3	2	3	3	2	2	2	4	4	4	3	4	2	4	3	4	3	2	3	2
1393	140秒	微信	223.104.114.126(黑龙江-鹤岗)	是	2	18	3	1	1	2	3	2	1	3	3	3	3	3	3	4	4	4	4	4	4	4	4	4	4	3	3	3	3	3	3	3	3	3	3	3	3	3	3	3	3	2	2	2	2
1394	121秒	微信	117.136.56.199(黑龙江-哈尔滨)	是	2	19	2	2	1	3	3	2	1	4	2	5	1	5	2	7	4	1	7	5	5	5	5	5	5	3	3	3	3	3	3	3	3	3	3	3	3	3	3	3	3	3	3	3	3
1395	529秒	微信	218.8.168.239(黑龙江-佳木斯)	是	2	20	2	2	2	1	2	3	2	2	2	2	2	2	2	6	1	1	7	4	4	4	4	4	4	3	3	3	3	3	3	3	3	3	3	3	3	4	4	4	4	3	3	3	3
1396	139秒	微信	43.225.208.170(黑龙江-哈尔滨)	是	1	19	1	2	1	1	1	4	4	1	1	1	4	2	2	4	4	5	5	4	4	5	5	5	5	4	4	4	4	4	4	4	4	4	4	4	4	4	4	4	4	3	3	3	3
1397	451秒	微信	111.43.208.212(黑龙江-哈尔滨)	是	1	20	2	2	2	2	2	5	4	2	3	2	4	2	3	4	4	2	5	5	3	4	5	4	3	4	4	2	4	3	2	2	2	2	2	2	2	4	2	4	2	3	2	3	3
1398	704秒	微信	60.219.155.198(黑龙江-哈尔滨)	是	2	19	1	2	2	2	2	4	4	1	2	2	3	1	4	3	7	1	5	5	2	4	5	5	4	4	3	2	3	2	2	2	4	4	4	2	3	3	4	4	2	2	2	3	3
1399	140秒	微信	123.166.128.242(黑龙江-哈尔滨)	是	2	19	1	2	2	1	4	4	3	4	4	4	2	4	4	4	4	4	4	4	4	4	4	4	4	4	4	4	4	2	2	2	3	3	3	3	3	4	4	4	4	2	2	2	2
1400	494秒	微信	43.225.208.135(黑龙江-哈尔滨)	是	1	19	1	2	1	1	4	5	2	4	3	3	3	4	2	7	1	1	7	7	2	1	7	6	1	5	5	2	4	5	3	2	2	1	1	1	1	5	1	3	1	3	4	4	4
1401	350秒	微信	111.41.109.227(黑龙江-伊春)	是	2	18	1	2	2	1	2	4	2	2	2	2	3	2	3	4	5	3	4	4	5	5	4	5	4	2	2	3	3	3	3	3	3	4	3	3	3	3	4	3	3	2	2	2	2
1402	131秒	微信	42.102.226.233(黑龙江-哈尔滨)	是	2	18	1	2	1	1	1	5	5	1	1	2	3	4	5	1	2	4	5	1	3	5	6	4	5	4	4	3	3	2	3	4	5	2	3	4	1	3	4	5	5	3	3	3	3
1403	293秒	微信	117.179.127.3(黑龙江-牡丹江)	是	2	19	1	2	1	1	2	5	5	2	5	2	5	2	5	5	5	4	6	7	4	3	2	5	3	4	4	4	4	4	2	2	2	2	2	2	2	2	3	4	3	2	2	2	2
1404	175秒	微信	218.10.92.65(黑龙江-哈尔滨)	是	1	21	2	1	2	1	2	4	2	2	2	2	2	2	2	4	4	3	5	5	3	3	3	5	4	4	3	2	3	4	4	2	2	2	2	2	2	4	2	3	2	3	2	3	3
1405	176秒	微信	221.209.204.144(黑龙江-大庆)	是	2	19	1	1	1	3	5	5	5	5	2	2	5	3	5	7	1	1	7	7	1	1	7	7	4	5	5	5	5	5	5	2	2	1	1	1	1	5	1	5	1	4	4	4	4
1406	544秒	微信	111.41.189.69(黑龙江-哈尔滨)	是	2	19	1	2	2	2	2	5	4	3	2	3	4	2	4	4	5	2	4	5	5	6	4	4	5	3	3	3	3	4	2	2	4	4	4	2	4	2	4	3	4	2	3	3	3
1407	545秒	微信	111.41.98.14(黑龙江-鹤岗)	是	1	19	3	1	1	2	2	5	4	2	2	2	4	2	4	5	5	2	5	6	3	3	4	6	4	5	4	1	4	4	1	1	1	1	1	2	1	2	1	4	1	4	4	4	4
1408	397秒	微信	1.190.145.87(黑龙江-哈尔滨)	是	1	19	1	2	2	1	5	5	1	1	3	3	3	3	3	6	5	2	6	7	4	4	5	5	4	4	3	3	3	5	2	2	2	2	2	2	2	4	2	2	2	2	1	2	2
1409	410秒	微信	43.225.208.242(黑龙江-哈尔滨)	是	2	20	2	1	1	2	4	5	4	2	3	2	5	2	2	7	3	3	7	5	1	5	3	6	3	5	5	4	5	5	1	4	4	3	3	1	4	2	5	4	3	1	2	3	3
1410	166秒	微信	113.8.53.134(黑龙江-双鸭山)	是	2	21	2	1	1	2	1	5	4	2	5	4	4	4	4	7	7	1	7	4	4	4	4	4	4	3	3	3	3	3	3	4	3	3	3	3	3	4	3	3	4	2	3	2	2
1411	161秒	微信	113.5.4.207(黑龙江-哈尔滨)	是	1	20	2	1	1	1	3	3	3	3	3	3	3	3	3	4	4	4	4	4	4	4	4	4	4	3	3	3	3	3	3	3	3	3	3	3	3	3	3	3	3	3	3	3	3
1412	565秒	微信	112.102.150.78(黑龙江-哈尔滨)	是	1	20	2	2	1	2	3	3	4	2	2	2	4	2	2	6	4	2	5	5	3	2	5	5	4	4	4	4	4	3	2	2	2	2	1	2	2	4	2	3	1	3	3	4	3
1413	168秒	微信	116.8.51.105(广西-南宁)	是	1	20	2	2	1	1	3	4	2	4	3	2	4	2	4	3	5	3	3	6	4	3	6	4	3	3	2	4	3	5	5	3	4	3	4	4	5	5	4	4	5	3	2	3	2
1414	140秒	微信	1.63.148.33(黑龙江-绥化)	是	1	19	2	1	1	2	3	3	3	3	3	3	3	3	3	5	5	4	5	7	1	1	7	7	1	4	4	1	4	4	1	1	1	1	1	1	1	4	1	4	1	3	3	3	3
1415	374秒	微信	42.100.138.101(黑龙江-哈尔滨)	是	2	18	2	1	1	1	3	4	2	3	3	3	2	2	2	7	4	4	5	4	3	1	5	5	2	5	5	3	4	4	2	2	3	2	2	1	2	4	2	4	3	3	3	3	3
1416	178秒	微信	223.104.113.2(黑龙江-哈尔滨)	是	2	19	1	1	1	1	3	4	5	5	5	5	4	4	4	7	6	6	6	5	6	4	6	5	6	4	3	4	4	4	3	3	4	4	3	4	4	4	3	3	4	3	2	3	3
1417	178秒	微信	117.9.92.64(天津-天津)	是	2	17	1	1	1	2	3	4	3	3	3	3	3	3	3	5	5	5	5	5	5	5	5	5	5	4	4	4	4	4	4	4	4	4	4	4	4	4	4	4	4	3	3	3	3
1418	421秒	微信	117.136.57.230(黑龙江-未知)	是	2	19	2	2	2	1	4	2	2	5	1	3	2	5	4	7	1	4	5	6	4	4	3	3	3	4	4	4	4	4	3	2	2	2	3	2	2	4	4	4	4	2	3	3	3
1419	139秒	微信	111.41.31.112(黑龙江-齐齐哈尔)	是	2	20	2	2	1	1	1	3	4	2	2	2	2	2	2	5	5	1	4	7	7	7	7	7	7	1	1	1	2	1	1	1	1	1	1	1	1	1	1	1	1	4	4	4	4
1420	225秒	微信	111.41.183.227(黑龙江-哈尔滨)	是	1	19	1	2	2	1	3	3	2	4	3	3	4	3	2	4	4	4	4	4	4	4	4	4	4	4	4	4	4	4	3	3	3	4	3	2	3	4	4	4	4	3	3	3	3
1421	632秒	微信	112.102.148.237(黑龙江-哈尔滨)	是	2	21	2	1	2	1	3	3	5	4	5	3	3	5	2	7	1	5	7	5	7	7	4	5	7	5	5	5	1	3	5	1	1	1	3	1	1	3	1	3	5	2	4	4	4
1422	403秒	微信	42.100.225.97(黑龙江-哈尔滨)	是	2	21	2	2	2	2	3	2	3	4	3	4	3	3	3	5	4	5	4	5	3	4	5	5	4	4	4	3	3	3	2	2	3	3	3	3	2	4	2	3	3	4	3	3	3
1423	357秒	微信	111.41.167.32(黑龙江-哈尔滨)	是	1	19	1	2	1	3	1	2	3	4	5	2	5	2	3	4	5	1	4	7	4	7	4	5	3	3	2	4	3	3	4	5	5	4	3	2	3	3	2	2	2	1	1	1	1
1424	383秒	微信	112.103.48.78(黑龙江-哈尔滨)	是	2	21	2	2	1	1	4	3	3	4	3	4	3	3	3	4	4	3	5	4	3	5	5	5	4	4	4	3	4	3	3	2	3	3	2	2	2	4	2	4	2	2	2	2	2
1425	324秒	微信	223.104.92.217(广西-柳州)	是	2	18	1	2	2	2	3	4	4	1	3	2	5	3	5	6	6	2	6	7	1	3	7	7	7	5	5	2	4	5	2	2	2	4	2	2	2	5	2	5	2	2	2	2	2
1426	178秒	微信	111.41.111.182(黑龙江-伊春)	是	1	21	2	2	2	1	3	3	3	3	2	2	2	2	2	3	3	3	3	2	3	3	2	3	3	2	2	2	2	2	2	2	2	2	2	2	2	2	3	2	2	2	2	2	2
1427	349秒	微信	60.219.242.206(黑龙江-哈尔滨)	是	2	20	2	2	2	2	5	3	2	5	3	5	2	5	1	7	1	5	5	6	7	7	4	5	4	5	4	3	5	5	3	4	5	3	4	1	4	3	5	3	4	2	4	4	4
1428	488秒	微信	42.100.138.109(黑龙江-哈尔滨)	是	2	20	2	2	2	1	4	2	1	5	2	4	3	3	4	4	3	2	4	4	3	3	4	5	3	3	2	2	3	3	2	2	2	4	2	1	3	3	3	2	2	2	2	2	2
1429	174秒	微信	125.211.152.10(黑龙江-哈尔滨)	是	1	18	1	2	1	1	5	4	5	5	5	5	5	5	5	4	4	4	4	4	4	4	4	4	4	3	3	3	3	4	4	4	4	4	4	4	4	2	2	2	2	3	3	3	3
1430	178秒	微信	43.225.208.233(黑龙江-哈尔滨)	是	2	20	2	2	1	1	4	4	1	4	4	4	4	4	4	7	7	7	7	5	5	5	5	5	5	4	4	4	4	4	4	4	4	4	4	4	4	4	4	4	4	4	4	4	4
1431	304秒	微信	111.42.84.6(黑龙江-绥化)	是	1	20	2	2	1	1	2	4	2	2	3	2	2	4	2	5	5	4	5	5	3	4	6	5	4	3	3	3	3	3	4	3	3	4	3	2	3	4	3	3	4	3	3	3	2
1432	178秒	微信	117.179.89.114(黑龙江-双鸭山)	是	2	19	2	2	2	1	4	2	2	2	3	2	3	4	1	5	3	3	4	3	4	4	4	4	4	3	3	3	3	2	2	3	3	3	3	3	2	2	3	3	3	2	2	2	3
1433	147秒	微信	223.104.113.161(黑龙江-哈尔滨)	是	2	21	1	1	2	2	1	5	5	2	2	2	5	2	3	7	3	1	4	7	4	4	5	5	5	4	4	4	4	4	4	4	4	4	2	2	2	5	5	5	2	4	4	4	4
1434	284秒	微信	1.62.55.6(黑龙江-哈尔滨)	是	1	20	1	2	2	2	2	2	4	2	2	2	4	2	3	3	1	3	6	6	3	5	5	5	5	4	4	2	2	4	2	2	4	4	2	2	4	4	2	4	2	3	3	3	3
1435	322秒	微信	111.41.235.140(黑龙江-绥化)	是	1	21	2	2	1	1	3	4	2	3	3	3	4	4	2	4	5	3	4	5	3	4	5	5	3	4	4	4	4	3	3	4	3	3	4	3	4	3	1	4	4	3	3	3	3
1436	178秒	微信	111.41.37.107(黑龙江-齐齐哈尔)	是	2	18	1	2	1	1	5	3	2	4	4	5	2	5	2	3	5	4	4	4	5	6	4	3	4	3	3	3	3	3	3	3	3	3	3	3	3	3	3	3	3	3	3	3	3
1437	719秒	微信	42.102.151.14(黑龙江-哈尔滨)	是	2	19	2	1	1	2	5	2	2	2	3	5	2	5	3	5	3	3	4	4	3	5	4	4	4	3	3	3	3	3	3	3	3	3	3	3	3	3	3	3	3	2	2	2	2
1438	123秒	微信	112.98.135.158(黑龙江-绥化)	是	2	20	2	2	2	1	2	2	2	2	5	5	2	2	1	5	5	1	5	5	1	5	5	5	5	4	4	4	4	4	4	4	4	4	4	4	4	4	4	4	4	3	3	3	3
1439	179秒	微信	1.188.252.97(黑龙江-牡丹江)	是	2	20	2	1	2	2	3	5	3	3	3	3	4	3	3	4	4	4	4	5	5	5	4	4	4	4	4	4	4	4	4	1	2	3	3	3	3	3	3	3	3	3	3	3	3
1440	165秒	微信	117.136.57.237(黑龙江-未知)	是	2	20	2	2	2	2	2	3	4	2	2	2	4	2	4	4	4	2	4	5	4	3	6	6	2	4	4	2	4	4	2	2	2	3	2	2	2	4	2	4	2	4	4	4	4
1441	146秒	微信	223.104.113.19(黑龙江-哈尔滨)	是	2	20	2	1	1	2	2	3	4	2	1	1	2	1	3	4	5	4	5	5	5	5	4	4	4	4	3	3	3	4	3	3	3	4	3	3	4	3	3	3	3	2	2	2	2
1442	184秒	微信	117.179.115.103(黑龙江-齐齐哈尔)	是	2	20	2	1	1	2	1	3	3	3	3	3	2	4	3	5	2	4	5	5	5	2	5	5	5	4	4	3	3	4	3	3	3	3	3	3	2	4	2	4	2	2	3	3	2
1443	267秒	微信	223.104.17.195(黑龙江-哈尔滨)	是	1	19	1	1	2	2	4	5	2	1	2	2	2	3	4	5	5	5	5	6	5	5	5	5	5	2	4	3	4	3	1	5	5	3	3	3	3	3	2	3	2	3	2	3	2
1444	303秒	微信	218.9.110.198(黑龙江-牡丹江)	是	2	21	2	1	1	2	3	4	2	3	4	3	2	2	2	6	2	1	5	5	1	7	5	5	4	3	3	4	3	4	3	1	4	4	4	1	4	2	5	3	1	2	2	2	2
1445	362秒	微信	113.3.38.117(黑龙江-绥化)	是	2	21	2	1	1	2	2	3	2	4	3	3	2	4	2	6	5	1	5	5	3	4	4	4	4	4	4	3	3	4	2	2	2	2	2	2	2	4	2	4	2	4	4	4	4
1446	239秒	微信	60.219.155.149(黑龙江-哈尔滨)	是	1	19	2	2	2	1	2	5	4	2	2	2	4	1	4	5	5	1	6	6	2	3	6	6	6	4	4	4	4	4	4	4	4	2	2	2	2	2	2	2	2	4	4	4	4
1447	203秒	微信	119.4.175.223(四川-成都)	是	2	19	1	2	1	2	2	3	2	3	2	3	2	3	2	5	4	3	5	5	4	3	4	5	4	4	4	3	4	4	3	2	2	4	3	4	3	4	2	3	4	3	3	3	3
1448	322秒	微信	42.101.100.209(黑龙江-大庆)	是	1	19	1	1	1	2	4	4	2	5	4	4	2	4	2	3	5	3	4	5	3	5	4	3	5	3	2	4	4	4	4	4	4	4	4	3	4	3	3	2	3	1	1	2	2
1449	255秒	微信	60.219.227.228(黑龙江-哈尔滨)	是	2	19	1	2	2	2	2	3	3	2	2	3	4	2	3	5	4	2	4	4	4	4	4	4	4	3	3	4	3	3	3	3	3	3	3	3	3	3	3	3	3	3	3	3	3
1450	272秒	微信	117.179.15.151(黑龙江-哈尔滨)	是	2	20	2	2	2	1	2	5	4	2	2	2	4	2	4	7	1	1	5	5	4	4	4	7	4	5	4	3	3	2	3	1	2	4	1	1	2	3	4	3	2	1	2	3	2
1451	193秒	微信	223.104.113.19(黑龙江-哈尔滨)	是	2	21	2	1	1	3	3	3	3	3	3	3	3	3	3	4	4	4	4	4	4	4	4	4	4	3	3	3	3	3	3	3	3	3	3	3	3	3	3	3	3	3	3	3	3
1452	263秒	微信	111.41.178.153(黑龙江-哈尔滨)	是	2	21	2	2	1	2	5	1	1	5	5	5	1	5	1	7	1	7	7	7	1	1	1	7	7	5	5	5	5	5	5	1	1	1	1	1	1	5	1	5	1	4	4	4	4
1453	245秒	微信	117.136.7.238(黑龙江-哈尔滨)	是	2	21	2	2	1	1	3	5	3	2	2	2	4	2	4	6	4	5	5	5	5	3	5	6	3	4	4	2	5	5	1	2	2	2	2	1	1	4	2	4	2	2	3	4	4
1454	286秒	微信	223.104.115.95(黑龙江-七台河)	是	2	19	2	2	1	2	5	1	1	5	5	5	1	5	1	4	4	4	4	4	4	4	4	4	5	3	3	3	3	4	2	2	3	3	4	3	3	3	4	2	4	2	2	2	2
1455	122秒	微信	117.179.189.22(黑龙江-七台河)	是	1	18	2	1	1	2	5	1	1	5	5	5	1	5	1	4	4	4	4	4	4	4	4	4	4	3	3	3	3	3	3	3	3	3	3	3	3	3	3	3	3	1	4	4	4
1456	327秒	微信	42.184.176.147(黑龙江-绥化)	是	2	22	2	2	2	1	2	3	4	2	2	3	2	4	3	4	4	4	4	5	3	4	5	4	5	2	2	3	4	3	2	2	2	4	2	2	3	3	2	4	3	2	3	2	2
1457	340秒	微信	42.184.108.134(黑龙江-齐齐哈尔)	是	2	20	2	2	1	1	3	4	4	2	3	2	2	4	2	5	5	2	5	4	6	5	5	5	4	3	4	4	3	3	2	3	4	4	4	2	4	4	2	5	3	3	3	3	3
1458	154秒	微信	113.8.88.188(黑龙江-黑河)	是	1	17	1	1	1	1	2	4	3	3	5	3	3	3	3	3	5	3	4	4	4	4	4	4	4	4	4	3	4	4	4	3	4	3	3	3	3	3	3	3	3	2	3	3	3
1459	444秒	微信	111.43.200.15(黑龙江-哈尔滨)	是	2	18	1	2	2	1	4	3	4	3	4	4	3	4	3	5	5	3	6	5	3	3	5	5	3	3	4	4	4	5	3	1	1	2	2	2	1	4	3	3	4	1	2	2	2
1460	171秒	微信	43.225.208.250(黑龙江-哈尔滨)	是	2	20	1	1	2	1	2	2	2	2	2	2	2	2	2	5	5	5	5	4	4	4	4	4	4	3	3	3	3	3	3	3	3	3	3	3	3	3	3	3	3	3	3	3	3
1461	588秒	微信	111.41.137.184(黑龙江-哈尔滨)	是	1	18	1	1	1	3	2	5	5	2	3	2	1	2	3	5	5	2	5	6	2	2	6	6	2	4	4	2	4	4	2	4	4	2	2	2	2	4	2	4	2	3	3	3	3
1462	364秒	微信	223.104.115.133(黑龙江-七台河)	是	2	19	2	2	2	1	3	4	3	2	2	2	3	3	3	6	3	4	5	4	5	3	4	5	4	4	3	4	4	4	2	2	2	4	3	1	2	4	3	3	3	2	2	2	2
1463	583秒	微信	60.219.155.72(黑龙江-哈尔滨)	是	2	20	2	2	2	1	2	4	2	5	3	2	3	3	4	5	4	3	6	4	2	2	5	5	4	4	3	3	2	4	2	2	3	2	2	2	2	4	2	3	2	1	1	3	3
1464	326秒	微信	113.5.8.164(黑龙江-哈尔滨)	是	2	20	1	2	2	1	3	4	4	2	2	2	2	2	2	5	3	1	5	3	3	1	5	5	3	4	4	4	4	4	4	2	3	3	4	2	3	4	3	4	3	2	2	2	2
1465	362秒	微信	223.89.159.190(河南-驻马店)	是	2	20	2	1	1	1	3	3	3	3	3	3	3	3	3	5	4	3	5	5	3	3	5	5	3	4	4	2	4	4	2	2	2	2	2	2	2	4	2	4	2	3	3	3	3
1466	226秒	微信	113.4.252.122(黑龙江-哈尔滨)	是	2	19	1	1	1	2	2	2	4	2	1	5	5	1	5	7	1	1	7	7	1	1	7	7	1	5	5	1	5	5	1	1	1	1	1	1	1	5	1	5	1	4	4	4	4
1467	375秒	微信	123.167.77.28(黑龙江-哈尔滨)	是	2	20	2	1	1	2	2	5	3	2	2	2	5	1	3	6	1	4	5	5	3	3	5	5	2	4	4	1	4	4	1	2	2	2	3	2	2	4	3	3	3	3	3	3	3
1468	277秒	微信	111.41.126.112(黑龙江-黑河)	是	1	20	1	2	2	2	3	3	4	4	4	4	3	5	3	7	2	5	6	5	5	5	4	5	5	4	3	3	3	4	2	3	4	4	3	2	2	3	3	3	3	2	2	2	2
1469	348秒	微信	117.179.141.160(黑龙江-绥化)	是	2	22	2	2	1	1	2	4	3	2	2	2	4	2	2	5	4	3	5	4	4	4	4	5	4	4	4	5	3	3	4	2	3	4	3	1	3	3	1	4	2	2	3	4	2
1470	420秒	微信	117.136.7.70(黑龙江-大庆)	是	2	20	2	2	1	2	3	3	3	2	3	3	2	4	3	5	3	2	6	6	2	4	5	3	4	4	3	3	3	4	1	1	3	3	2	1	3	4	3	3	3	2	3	3	3
1471	387秒	微信	117.179.29.248(黑龙江-鸡西)	是	2	19	1	2	2	2	2	5	4	1	1	1	4	1	4	5	3	1	5	6	1	1	5	5	1	4	4	1	4	4	1	1	1	1	1	1	1	5	1	4	1	3	3	3	3
1472	156秒	微信	117.179.38.21(黑龙江-鸡西)	是	2	18	1	2	2	1	4	4	4	4	4	4	4	4	4	6	1	2	4	4	4	4	4	4	4	4	4	4	4	4	4	2	4	4	4	4	4	4	4	4	4	3	3	3	3
1473	523秒	微信	122.156.48.91(黑龙江-牡丹江)	是	2	19	1	2	2	1	4	3	2	4	4	4	2	3	2	4	5	3	5	5	5	5	5	5	4	3	3	4	3	3	3	3	3	4	3	3	3	3	4	3	4	2	2	2	2
1474	278秒	微信	218.9.217.177(黑龙江-哈尔滨)	是	2	21	1	2	2	2	2	5	3	4	2	2	2	2	2	5	4	3	5	6	5	4	5	5	1	3	3	3	3	3	3	3	3	3	3	2	2	3	3	3	3	2	2	2	2
1475	208秒	微信	111.41.214.29(黑龙江-齐齐哈尔)	是	1	20	2	2	2	2	2	3	4	2	3	2	3	2	3	6	5	4	5	5	5	5	6	6	1	4	3	3	3	3	3	3	3	3	3	3	2	3	1	3	3	3	3	3	3
1476	865秒	微信	101.75.222.61(河北-廊坊)	是	2	22	2	1	1	1	5	3	2	4	5	5	2	3	2	3	5	3	5	5	1	6	4	4	5	4	3	5	3	4	2	4	4	3	4	2	3	2	5	2	4	1	2	3	2
1477	399秒	微信	117.179.142.180(黑龙江-绥化)	是	2	21	2	2	1	1	4	2	2	1	2	3	2	2	3	3	4	4	4	5	5	4	4	5	3	3	2	4	4	3	3	1	2	4	2	1	1	3	1	3	1	1	3	4	3
1478	131秒	微信	1.56.115.54(黑龙江-鹤岗)	是	2	17	1	1	1	2	3	3	2	3	4	4	3	4	2	4	4	5	3	4	5	5	3	5	4	3	4	4	4	4	4	4	4	4	4	4	3	4	4	4	4	2	2	2	2
1479	178秒	微信	117.179.89.42(黑龙江-双鸭山)	是	2	19	1	2	2	2	4	2	1	5	1	1	1	1	1	6	1	5	6	5	5	5	5	5	5	4	4	4	4	4	4	4	4	4	4	4	4	4	4	4	4	3	3	3	3
1480	427秒	微信	42.185.197.94(黑龙江-齐齐哈尔)	是	2	20	1	2	2	1	2	5	3	3	3	3	4	2	4	5	6	2	7	6	1	1	7	5	1	4	4	2	4	5	1	5	2	2	2	1	1	3	5	2	2	3	3	4	4
1481	150秒	微信	112.102.246.131(黑龙江-哈尔滨)	是	2	19	2	2	2	1	2	4	4	2	2	4	4	2	4	6	2	2	6	5	5	5	5	5	5	4	4	4	4	4	4	4	4	4	4	4	4	4	4	4	4	3	3	3	3
1482	208秒	微信	1.62.43.231(黑龙江-哈尔滨)	是	2	21	2	2	2	1	1	5	5	1	1	1	5	1	1	7	1	1	7	7	1	1	7	7	1	5	5	1	5	5	1	1	1	1	1	1	1	5	1	5	1	4	4	4	4
1483	298秒	微信	123.83.136.237(黑龙江-哈尔滨)	是	2	19	2	2	2	1	3	5	3	2	2	2	4	2	3	4	4	4	4	5	4	4	4	4	4	3	3	4	4	3	3	3	3	3	3	3	3	3	3	3	3	2	2	2	2
1484	178秒	微信	1.59.210.170(黑龙江-佳木斯)	是	2	20	3	1	1	1	3	3	3	3	3	3	3	3	3	6	3	1	5	5	1	1	6	6	1	5	5	5	5	5	1	1	1	1	1	1	1	5	1	1	1	4	4	4	4
1485	292秒	微信	112.41.41.255(辽宁-沈阳)	是	2	20	1	2	1	2	4	3	2	4	4	3	3	4	2	3	6	2	4	4	5	5	5	5	3	2	4	3	4	3	2	1	1	3	2	1	4	4	4	4	3	2	1	4	3
1486	199秒	微信	117.179.172.31(黑龙江-佳木斯)	是	2	19	1	1	1	2	3	3	3	3	3	3	3	3	3	4	5	4	5	4	4	4	4	4	4	4	4	3	3	3	3	3	3	3	3	3	3	3	3	3	3	2	2	2	2
1487	249秒	微信	60.14.131.67(黑龙江-佳木斯)	是	2	18	1	1	1	1	5	3	2	4	4	4	4	4	2	2	6	2	4	4	5	6	4	4	3	2	2	2	3	3	5	3	4	4	4	2	4	2	3	3	4	2	2	2	2
1488	178秒	微信	111.41.112.15(黑龙江-绥化)	是	1	18	1	2	1	1	2	5	5	1	2	2	4	2	3	5	4	1	5	5	3	3	5	5	3	4	3	2	3	3	2	2	2	1	1	1	1	1	1	1	1	3	3	3	3
1489	634秒	微信	113.4.252.122(黑龙江-哈尔滨)	是	2	19	1	2	2	1	4	5	5	3	3	2	2	4	3	5	2	1	5	5	1	4	4	5	3	3	3	2	3	4	2	1	2	2	1	1	1	3	1	4	2	2	2	3	2
1490	227秒	微信	113.8.37.158(黑龙江-双鸭山)	是	2	18	3	1	1	1	3	4	3	3	5	3	3	3	3	5	5	4	4	4	4	5	4	4	4	3	3	3	3	3	3	3	3	3	3	4	4	2	4	3	4	2	2	2	2
1491	225秒	微信	60.15.135.51(黑龙江-绥化)	是	2	20	2	1	1	2	1	5	3	5	5	3	4	2	4	7	1	4	7	6	3	3	3	5	3	1	4	3	4	3	3	3	3	3	4	1	3	4	5	2	3	2	2	2	2
1492	264秒	微信	117.179.104.72(黑龙江-哈尔滨)	是	2	19	1	2	2	2	2	4	3	3	3	3	2	3	2	5	3	3	4	5	5	5	5	5	4	4	4	2	4	4	2	2	2	4	3	3	3	4	3	3	3	3	3	3	3
1493	178秒	微信	111.41.129.117(黑龙江-哈尔滨)	是	2	21	2	2	2	1	5	3	2	5	3	3	3	3	3	4	4	4	4	4	4	4	4	4	4	3	3	3	3	3	3	3	3	3	3	3	3	3	3	3	3	2	2	2	2
1494	374秒	微信	43.225.208.148(黑龙江-哈尔滨)	是	2	19	1	2	1	3	2	4	5	2	3	2	4	2	4	5	2	4	6	6	5	5	4	6	5	4	4	3	4	4	2	2	1	4	4	1	1	5	4	3	3	3	3	3	3
1495	3723秒	微信	123.164.152.216(黑龙江-鸡西)	是	2	18	1	2	2	1	2	5	4	2	2	2	4	2	4	5	4	3	5	5	3	2	5	6	2	4	4	3	4	4	3	2	2	4	2	2	2	4	4	4	2	3	3	3	3
1496	317秒	微信	117.179.56.41(黑龙江-黑河)	是	2	19	1	1	1	1	5	3	2	5	5	5	2	5	2	4	5	3	4	4	5	6	4	4	5	4	4	3	5	4	5	3	4	5	3	1	3	2	5	2	3	2	3	3	2
1497	282秒	微信	218.8.165.133(黑龙江-佳木斯)	是	2	18	1	1	1	2	5	4	2	4	2	4	1	2	2	5	5	3	5	2	5	5	5	4	4	2	2	3	4	4	2	4	3	2	2	2	3	4	4	2	3	1	1	1	1
1498	155秒	微信	43.225.208.246(黑龙江-哈尔滨)	是	2	19	1	1	1	3	3	2	2	3	4	4	2	2	2	4	5	4	4	4	4	4	4	4	4	3	3	3	3	3	3	3	3	3	3	3	3	3	3	3	3	2	2	2	2
1499	186秒	微信	113.8.135.99(黑龙江-绥化)	是	2	22	3	2	1	3	4	5	3	1	3	3	4	4	4	5	4	4	4	4	5	4	5	5	5	4	5	5	4	4	4	4	3	4	4	2	4	4	3	4	3	3	3	3	2
1500	204秒	微信	103.57.12.200(吉林-长春)	是	2	19	1	2	1	1	4	2	2	4	4	5	2	4	2	5	5	4	4	4	3	5	4	4	4	3	3	3	3	3	3	3	3	3	3	3	3	3	3	3	3	1	2	2	2
1501	190秒	微信	117.179.219.50(黑龙江-哈尔滨)	是	1	19	1	2	2	2	1	1	1	1	1	2	2	2	2	7	7	4	7	7	7	7	7	7	7	5	2	2	2	5	5	2	5	5	2	2	2	5	1	1	1	4	4	4	4
1502	169秒	微信	1.59.252.56(黑龙江-佳木斯)	是	1	20	3	2	1	2	3	3	3	3	2	3	3	3	3	5	1	1	5	5	1	1	5	5	1	4	3	2	4	4	2	2	2	2	2	2	2	4	2	4	2	2	2	2	2
1503	178秒	微信	113.0.210.136(黑龙江-哈尔滨)	是	2	18	1	1	1	2	5	1	1	5	5	5	1	5	1	1	7	1	1	7	7	7	1	7	1	5	5	5	5	5	5	5	5	5	5	5	5	5	5	5	5	4	4	4	4
1504	203秒	微信	223.104.17.228(黑龙江-哈尔滨)	是	1	18	1	1	1	1	1	3	5	1	1	1	5	1	5	2	6	1	4	7	1	1	6	6	1	3	5	1	5	5	2	4	4	4	3	4	3	5	4	5	2	2	2	2	2
1505	233秒	微信	123.166.129.124(黑龙江-哈尔滨)	是	1	19	1	1	1	2	1	1	5	1	1	1	5	1	5	7	7	7	7	7	7	7	7	7	7	5	5	5	5	5	5	5	5	5	5	5	5	5	5	5	5	4	4	4	4
1506	722秒	微信	113.5.13.164(黑龙江-哈尔滨)	是	1	20	3	2	1	1	3	3	4	3	3	3	3	3	3	4	4	4	4	4	3	4	5	5	4	4	3	2	3	4	4	2	3	3	2	1	3	4	3	4	2	3	3	3	3
1507	206秒	微信	111.41.252.240(黑龙江-佳木斯)	是	2	18	1	1	1	2	2	1	4	3	2	3	3	3	3	5	5	5	5	4	1	1	5	5	5	4	4	1	4	4	1	1	1	3	1	1	1	4	1	4	1	3	3	3	3
1508	218秒	微信	43.225.208.149(黑龙江-哈尔滨)	是	2	20	1	2	2	1	5	5	1	5	4	5	1	4	1	5	5	4	7	5	2	5	4	5	5	5	5	5	5	5	4	5	5	4	4	4	3	3	4	4	3	3	2	3	3
1509	635秒	微信	111.41.21.205(黑龙江-佳木斯)	是	2	21	2	2	2	1	4	3	2	5	4	5	2	4	3	3	4	5	4	4	5	5	4	4	5	4	3	4	3	4	4	3	2	2	5	3	2	3	5	3	4	2	3	2	2
1510	178秒	微信	39.144.190.20(湖南-长沙)	是	2	19	2	1	1	1	4	3	2	2	4	4	2	4	4	5	5	5	5	5	5	5	5	5	5	2	2	3	3	4	4	4	4	4	4	4	4	4	4	4	4	2	2	2	2
1511	407秒	微信	113.5.5.120(黑龙江-哈尔滨)	是	1	18	1	2	1	2	3	4	3	5	5	5	5	2	4	3	6	3	5	5	3	5	5	4	5	3	3	4	3	3	3	2	2	4	4	2	4	3	2	3	2	3	3	3	3
1512	315秒	微信	111.41.168.95(黑龙江-哈尔滨)	是	2	19	2	1	1	2	4	2	2	5	4	4	2	4	2	4	4	3	5	5	5	6	3	5	5	2	2	4	2	3	4	4	4	4	4	2	4	2	4	2	3	2	2	3	2
1513	377秒	微信	60.14.203.234(黑龙江-绥化)	是	2	19	1	1	1	2	5	5	5	3	5	3	3	5	3	7	1	1	7	7	1	1	1	7	1	5	5	3	4	5	1	1	1	1	1	1	1	5	1	4	1	3	3	3	3
1514	311秒	微信	117.179.239.93(黑龙江-哈尔滨)	是	2	20	3	2	1	1	2	5	3	2	2	2	4	2	4	4	5	3	4	5	2	1	6	7	1	4	3	4	4	4	1	1	1	1	1	1	1	4	1	4	1	3	3	3	3
1515	154秒	微信	202.62.113.151(江苏-南京)	是	1	17	1	2	2	2	3	5	3	3	3	4	4	3	3	4	4	4	4	7	1	5	7	7	1	3	3	4	3	5	3	5	3	5	5	5	5	5	5	5	5	4	4	4	4
1516	156秒	微信	101.106.236.66(黑龙江-哈尔滨)	是	2	19	1	1	2	2	1	2	1	4	4	4	2	5	2	5	5	1	6	4	5	5	5	5	5	4	4	4	4	3	3	3	3	2	2	2	2	2	2	2	2	2	2	2	2
1517	145秒	微信	117.179.153.63(黑龙江-绥化)	是	2	20	1	2	2	1	3	3	3	3	1	1	1	1	1	1	1	1	1	1	1	1	1	1	1	1	1	1	1	1	1	1	1	1	1	1	1	3	1	1	1	3	3	3	3
1518	194秒	微信	113.5.8.154(黑龙江-哈尔滨)	是	1	21	2	2	1	1	2	2	2	2	2	2	2	2	2	6	6	3	6	6	3	3	6	6	3	4	4	2	4	4	2	2	2	2	2	2	2	4	2	4	2	2	2	2	2
1519	137秒	微信	43.225.208.148(黑龙江-哈尔滨)	是	2	20	1	2	2	1	3	3	3	3	2	2	2	2	2	4	4	4	4	4	4	4	4	4	4	3	3	3	3	3	3	3	3	3	3	3	3	3	3	3	3	3	3	3	3
1520	1399秒	微信	1.188.182.252(黑龙江-绥化)	是	2	20	2	2	2	1	2	2	4	1	3	3	3	3	3	4	4	4	4	4	4	4	4	4	4	3	3	3	3	3	3	3	3	3	3	3	3	3	3	3	3	2	2	2	2
1521	207秒	微信	117.136.7.252(黑龙江-哈尔滨)	是	2	20	2	1	1	1	2	5	4	3	2	2	2	2	2	4	4	4	4	4	4	4	4	4	4	3	3	3	3	2	2	2	2	2	2	2	2	3	3	3	3	2	2	2	2
1522	195秒	微信	113.2.114.55(黑龙江-绥化)	是	2	22	2	2	1	1	4	5	4	2	3	4	4	3	4	5	5	1	5	5	1	4	5	5	4	4	4	4	4	4	4	2	2	4	4	2	2	4	3	4	3	3	3	3	3
1523	130秒	微信	112.98.93.67(黑龙江-佳木斯)	是	1	19	1	1	1	2	1	1	1	1	1	1	1	1	1	7	7	7	7	7	7	7	7	7	7	5	5	5	5	5	5	5	5	5	5	5	5	5	5	5	5	4	4	4	4
1524	1674秒	微信	42.184.186.207(黑龙江-绥化)	是	2	18	2	1	1	3	3	5	4	3	4	4	2	4	3	7	2	2	4	5	3	7	5	6	3	2	4	4	2	4	3	1	5	1	1	1	5	2	4	3	1	2	2	2	2
1525	304秒	微信	1.61.3.54(黑龙江-绥化)	是	2	19	2	1	1	1	3	3	3	5	5	5	3	4	4	3	5	3	4	4	4	5	4	4	5	3	3	3	3	3	4	3	4	4	3	3	4	3	3	3	3	1	1	2	2
1526	178秒	微信	43.225.208.195(黑龙江-哈尔滨)	是	1	21	3	1	1	2	3	4	5	3	4	3	2	4	3	5	4	5	5	5	4	4	5	4	4	4	4	4	4	4	4	4	4	4	4	4	4	4	4	4	4	3	3	3	3
1527	380秒	微信	223.104.114.185(黑龙江-鹤岗)	是	2	22	2	2	2	2	4	3	2	4	4	4	2	4	2	5	5	2	4	4	3	5	5	4	4	2	2	4	3	3	4	4	3	3	3	2	3	3	2	2	3	2	2	3	3
1528	294秒	微信	60.219.242.65(黑龙江-哈尔滨)	是	2	18	1	2	1	2	2	2	2	4	4	5	2	5	1	5	3	4	4	6	1	4	4	7	1	3	4	3	4	5	4	3	3	3	4	2	4	5	3	5	3	3	3	3	3
1529	498秒	微信	113.6.185.196(黑龙江-齐齐哈尔)	是	2	18	1	2	1	1	2	2	5	2	3	3	4	3	5	6	5	3	7	6	3	3	5	7	6	4	3	3	4	4	4	2	2	2	3	1	2	4	4	3	1	3	4	4	4
1530	517秒	微信	1.62.38.64(黑龙江-哈尔滨)	是	2	21	2	2	2	1	3	4	4	2	2	2	4	2	4	5	4	1	4	5	1	5	3	6	4	4	3	4	3	3	2	4	4	2	3	4	2	4	4	3	2	1	1	3	1
1531	146秒	微信	117.136.56.222(黑龙江-哈尔滨)	是	2	19	2	2	2	1	2	2	2	2	2	2	2	2	2	7	6	5	4	2	2	2	3	3	3	2	2	2	2	2	2	2	2	2	2	2	2	2	2	2	2	2	2	2	2
1532	147秒	微信	222.170.226.211(黑龙江-黑河)	是	2	21	2	2	1	1	3	3	3	3	3	3	3	3	3	5	5	5	5	5	4	3	5	5	3	4	4	3	3	4	2	4	4	4	2	2	2	4	2	4	2	3	3	3	3
1533	313秒	微信	175.17.41.107(吉林-长春)	是	2	19	2	1	1	2	4	3	3	3	4	4	3	4	2	3	4	2	7	4	5	5	4	5	5	2	2	4	2	5	4	4	4	5	2	4	3	2	4	2	2	2	2	2	1
1534	129秒	微信	43.225.208.174(黑龙江-哈尔滨)	是	2	18	1	1	1	2	3	2	2	4	2	2	2	2	4	4	4	4	4	3	5	5	3	5	3	2	2	4	2	4	4	4	4	4	4	4	4	2	4	2	4	1	1	1	1
1535	363秒	微信	60.15.136.97(黑龙江-绥化)	是	1	19	1	2	2	1	3	4	3	3	1	3	2	3	2	7	7	3	7	5	1	7	7	4	2	5	4	2	2	2	1	5	5	5	1	5	5	5	1	3	3	3	3	3	2
1536	164秒	微信	117.136.56.187(黑龙江-哈尔滨)	是	2	18	1	2	2	1	2	5	5	3	2	2	5	1	5	7	7	1	7	6	5	4	7	7	4	5	5	4	1	3	3	1	3	1	1	1	1	1	5	1	1	4	3	3	3
1537	193秒	微信	111.41.174.139(黑龙江-哈尔滨)	是	1	18	1	2	2	3	2	4	2	2	2	2	4	2	2	7	1	1	4	6	2	1	7	7	3	5	3	4	5	4	5	5	5	2	3	4	2	4	1	2	1	4	4	4	4
1538	192秒	微信	113.5.197.109(黑龙江-黑河)	是	2	19	1	1	1	2	5	3	2	5	1	5	1	5	3	4	4	4	4	4	4	4	4	4	4	4	4	3	3	3	3	3	3	3	3	3	3	3	3	3	3	3	3	3	3
1539	170秒	微信	223.104.17.200(黑龙江-哈尔滨)	是	2	17	1	1	1	3	4	3	2	4	4	5	2	4	3	4	4	4	4	4	4	4	4	4	4	3	3	3	3	3	3	3	3	3	3	3	3	3	3	3	3	2	2	2	2
1540	194秒	微信	43.225.208.131(黑龙江-哈尔滨)	是	2	19	1	1	1	1	3	3	3	3	5	5	1	5	1	5	2	3	7	7	3	3	3	4	4	4	4	3	4	4	3	3	2	2	2	2	2	4	2	4	2	3	3	3	3
1541	186秒	微信	117.179.170.12(黑龙江-佳木斯)	是	1	18	3	2	1	1	3	5	5	5	5	3	3	4	4	5	5	3	7	7	1	1	5	4	4	3	3	3	3	3	3	3	3	3	3	3	3	4	2	3	1	3	3	3	3
1542	1271秒	微信	111.41.113.70(黑龙江-绥化)	是	2	19	1	2	1	1	2	5	4	2	2	2	2	2	2	5	1	1	4	5	4	4	5	4	4	4	4	4	4	4	2	1	1	3	2	2	2	4	2	4	2	2	2	2	2
1543	209秒	微信	117.179.171.178(黑龙江-佳木斯)	是	2	18	1	2	1	1	1	2	5	2	2	1	4	1	2	4	4	1	5	5	2	1	7	7	2	4	4	1	3	4	1	1	1	3	1	1	1	5	1	4	1	3	3	4	4
1544	239秒	微信	1.61.3.54(黑龙江-绥化)	是	2	18	1	1	1	1	5	2	1	5	5	5	1	5	5	1	7	1	5	3	5	7	3	5	5	2	2	5	1	3	2	1	4	5	4	1	5	3	5	2	5	1	2	3	1
1545	224秒	微信	42.184.186.207(黑龙江-绥化)	是	1	19	1	2	1	2	2	4	3	3	3	3	3	3	3	4	5	4	4	5	4	4	5	6	5	4	3	3	2	3	2	3	3	3	2	2	2	3	3	4	3	2	2	2	2
1546	239秒	微信	125.211.102.110(黑龙江-哈尔滨)	是	1	20	1	2	1	2	1	5	3	5	1	1	5	2	2	7	4	1	7	7	1	1	7	7	1	5	5	1	5	5	1	1	1	1	1	1	1	5	1	5	1	4	4	4	4
1547	235秒	微信	42.102.180.161(黑龙江-哈尔滨)	是	2	19	1	2	1	2	1	1	1	5	5	5	1	5	1	1	7	2	1	1	6	5	3	2	1	4	1	5	1	2	5	5	5	4	4	3	4	1	3	1	4	1	1	1	1
1548	235秒	微信	117.179.4.146(黑龙江-哈尔滨)	是	2	19	1	2	2	2	5	2	2	2	2	2	2	2	2	4	4	4	4	5	5	5	5	5	5	3	3	3	3	3	3	3	3	3	3	3	3	3	3	3	3	2	2	2	2
1549	141秒	微信	112.102.127.35(黑龙江-哈尔滨)	是	2	19	1	2	2	1	2	5	4	2	2	2	4	5	5	6	5	5	5	5	2	2	5	5	5	4	4	4	4	4	3	4	2	3	3	2	2	2	2	4	2	4	2	2	2
1550	241秒	微信	117.179.129.203(黑龙江-牡丹江)	是	2	18	1	2	2	2	3	3	3	3	3	3	3	3	3	5	4	3	4	5	4	4	4	5	4	4	4	4	3	4	3	3	3	3	3	3	3	3	3	3	3	3	3	3	3
1551	123秒	微信	113.5.12.15(黑龙江-哈尔滨)	是	2	20	2	1	2	1	5	5	5	5	5	5	5	5	5	4	4	4	4	4	4	4	4	4	4	4	4	4	4	4	4	4	4	4	4	4	4	4	4	4	4	3	3	3	3
1552	186秒	微信	112.98.128.171(黑龙江-绥化)	是	2	18	3	1	1	2	3	3	3	3	3	3	3	3	3	4	5	4	4	4	4	4	4	4	4	3	3	3	3	3	3	3	3	3	3	3	3	3	3	3	3	2	2	2	2
1553	310秒	微信	113.5.4.40(黑龙江-哈尔滨)	是	1	19	1	2	2	3	1	5	5	1	1	1	5	1	5	7	1	1	7	7	1	1	7	7	1	5	5	1	5	5	1	1	1	1	1	1	1	5	1	5	1	4	4	4	4
1554	323秒	微信	112.101.177.138(黑龙江-鹤岗)	是	2	20	1	2	2	1	1	1	1	3	2	3	1	4	1	5	3	4	4	2	2	5	5	5	4	3	2	5	3	3	2	3	4	4	2	2	4	3	3	1	4	1	2	2	2
1555	322秒	微信	42.102.40.204(黑龙江-牡丹江)	是	1	19	1	1	1	2	2	5	5	1	3	3	2	2	2	4	5	4	4	4	4	4	4	4	4	4	4	2	4	4	2	2	2	2	2	2	2	4	2	4	2	3	2	2	2
1556	245秒	微信	122.159.142.189(黑龙江-七台河)	是	2	19	1	1	1	3	2	4	4	2	3	2	2	2	2	4	4	1	7	7	1	4	4	4	3	3	3	4	3	4	4	3	3	4	2	1	1	4	4	4	3	2	2	2	2
1557	393秒	微信	111.41.22.123(黑龙江-佳木斯)	是	2	21	2	2	2	1	2	2	3	4	2	4	3	4	3	5	5	1	7	3	3	4	5	5	4	3	3	3	3	4	2	2	3	4	4	2	3	4	3	3	5	1	3	2	4
1558	357秒	微信	125.211.116.123(黑龙江-哈尔滨)	是	2	17	1	2	2	1	2	3	4	2	3	2	4	2	3	4	5	4	4	5	3	3	5	5	4	4	3	3	3	3	3	2	2	2	3	1	3	3	3	4	1	2	2	3	3
1559	324秒	微信	113.5.3.113(黑龙江-哈尔滨)	是	2	19	1	2	2	2	3	4	3	4	3	4	2	4	2	6	5	2	5	5	5	6	5	6	4	3	4	3	3	4	2	3	4	2	3	1	3	3	4	3	1	2	2	3	3
1560	391秒	微信	1.188.182.232(黑龙江-绥化)	是	2	20	1	2	2	1	4	5	3	3	2	4	3	3	2	6	2	4	5	6	3	3	5	5	3	4	4	3	5	4	1	1	2	2	3	1	2	4	4	3	4	2	3	4	4
1561	387秒	微信	111.41.100.45(黑龙江-鸡西)	是	2	19	1	2	2	1	2	3	2	2	3	2	2	2	1	4	5	4	4	4	3	4	4	5	4	3	3	4	3	4	3	2	4	3	2	1	3	3	3	2	1	2	2	3	2
1562	168秒	微信	140.207.23.174(上海-上海)	是	1	19	2	2	1	1	3	2	3	2	3	3	4	3	3	3	6	1	4	4	4	4	5	4	5	3	4	4	2	3	3	4	2	3	4	4	4	3	4	3	5	2	3	3	4
1563	354秒	微信	117.179.189.65(黑龙江-七台河)	是	2	20	1	2	2	2	2	2	4	3	2	2	3	2	3	4	5	1	4	5	4	4	5	5	3	3	4	2	3	3	3	1	3	4	2	1	3	4	2	4	1	2	2	3	2
1564	245秒	微信	112.98.233.41(黑龙江-黑河)	是	1	20	1	2	1	2	2	2	2	2	2	2	2	2	2	5	5	3	5	5	3	3	5	5	5	5	5	2	5	5	2	2	2	2	2	2	2	5	1	5	1	4	4	4	2
1565	396秒	微信	223.104.114.97(黑龙江-鹤岗)	是	1	19	1	1	1	1	2	5	2	1	1	1	5	1	2	1	6	1	1	2	3	2	5	5	5	1	1	1	1	1	4	1	1	1	1	1	5	4	4	2	2	1	3	3	3
1566	344秒	微信	113.4.56.217(黑龙江-哈尔滨)	是	2	19	1	2	2	2	2	4	3	1	2	2	2	2	2	3	3	1	6	6	2	3	3	4	4	4	3	4	3	3	3	3	3	2	2	1	4	2	3	4	2	3	3	3	3
1567	178秒	微信	36.23.192.58(浙江-杭州)	是	2	20	3	2	1	1	1	1	1	1	1	1	1	1	1	5	5	5	5	5	5	5	5	5	5	4	4	4	4	4	4	4	4	4	4	4	4	4	4	4	4	3	3	3	3
1568	180秒	微信	42.102.140.56(黑龙江-哈尔滨)	是	2	18	1	1	1	2	1	5	5	1	1	1	5	1	5	7	1	1	7	7	1	1	7	7	1	5	5	1	5	5	1	1	1	5	1	1	1	5	1	5	1	4	4	4	4
1569	406秒	微信	223.104.113.18(黑龙江-哈尔滨)	是	2	20	1	2	1	3	4	5	2	4	3	4	2	4	2	7	3	3	4	4	5	5	5	5	3	4	4	4	4	4	2	1	3	2	2	1	1	3	2	3	2	2	2	2	2
1570	126秒	微信	42.102.154.94(黑龙江-哈尔滨)	是	2	18	3	1	1	2	2	3	2	3	3	2	4	2	3	5	5	1	5	5	5	5	5	5	5	4	4	4	4	4	4	4	4	4	4	4	4	4	4	4	4	3	3	3	3
1571	420秒	微信	43.225.208.248(黑龙江-哈尔滨)	是	2	18	1	2	1	2	3	5	3	2	2	3	2	3	3	5	3	3	5	5	3	3	3	5	3	4	3	4	4	3	2	3	2	2	2	2	2	3	2	3	2	2	2	2	2
1572	212秒	微信	117.136.57.204(黑龙江-未知)	是	2	20	1	2	1	2	1	5	5	1	5	5	5	5	3	3	4	4	3	4	4	4	4	4	4	3	3	3	3	3	3	3	3	3	3	3	3	3	3	3	3	3	2	2	2
1573	400秒	微信	117.179.171.232(黑龙江-佳木斯)	是	1	22	1	2	1	2	3	4	4	2	2	2	4	2	4	7	5	1	6	7	3	2	7	7	1	5	5	2	5	5	4	1	1	1	2	1	1	5	1	5	1	4	4	4	4
1574	188秒	微信	1.61.4.87(黑龙江-绥化)	是	2	19	1	2	1	2	1	1	1	1	1	1	1	1	1	5	4	5	5	5	3	2	5	5	3	4	4	4	4	4	4	2	2	3	3	3	3	3	3	3	3	2	2	2	2
1575	288秒	微信	113.3.144.15(黑龙江-佳木斯)	是	2	19	1	1	2	3	5	2	2	5	1	5	1	5	5	7	4	1	7	5	4	4	4	5	3	2	4	4	2	4	2	2	2	2	2	2	2	4	3	4	2	2	3	3	3
1576	434秒	微信	111.41.240.166(黑龙江-佳木斯)	是	2	18	1	2	1	2	2	4	2	3	2	2	3	2	2	4	6	4	5	6	4	5	6	5	4	4	3	3	3	4	2	2	3	3	2	2	3	3	4	4	3	2	3	3	3
1577	260秒	微信	123.165.238.99(黑龙江-哈尔滨)	是	2	18	2	2	1	1	2	3	4	2	2	2	5	2	2	5	4	4	6	6	2	4	4	6	4	4	4	3	3	3	2	1	4	3	3	3	4	3	5	3	4	2	2	2	2
1578	168秒	微信	60.27.159.129(天津-天津)	是	1	19	1	2	1	2	4	3	1	5	4	5	3	4	3	5	4	4	7	7	4	4	6	6	6	4	4	4	4	4	4	4	4	4	4	4	4	4	4	4	4	3	3	3	3
1579	134秒	微信	111.41.0.254(黑龙江-双鸭山)	是	2	18	1	2	2	2	4	3	2	4	3	4	2	3	3	4	4	4	4	4	4	4	4	4	4	3	3	3	3	3	3	3	3	3	3	3	3	3	3	3	3	2	2	2	2
1580	250秒	微信	113.5.7.227(黑龙江-哈尔滨)	是	2	18	1	2	2	1	2	2	4	4	2	3	4	3	2	3	5	4	4	4	4	4	4	4	4	3	3	3	3	3	3	3	3	3	3	3	4	3	3	3	2	2	2	2	2
1581	523秒	微信	117.179.138.73(黑龙江-绥化)	是	2	18	1	2	2	1	3	4	4	2	4	2	3	3	2	4	6	2	6	5	4	4	5	5	4	3	3	3	3	4	4	4	4	4	4	1	3	3	3	4	3	1	2	2	2
1582	514秒	微信	43.225.208.247(黑龙江-哈尔滨)	是	2	19	1	2	2	2	4	5	2	5	5	5	2	5	3	4	5	1	5	5	5	5	4	4	5	4	3	4	2	4	4	4	4	4	4	1	4	2	5	5	2	3	2	2	2
1583	988秒	微信	112.101.251.172(黑龙江-大兴安岭)	是	1	18	1	1	1	2	2	1	2	3	1	3	2	1	1	7	1	4	7	1	1	1	6	7	1	5	5	1	5	5	1	1	1	1	1	1	1	5	1	5	1	3	3	3	3
1584	570秒	微信	113.2.40.236(黑龙江-齐齐哈尔)	是	2	19	1	2	2	2	2	4	4	2	2	2	2	2	3	4	5	2	6	6	3	6	3	6	3	3	3	3	3	4	2	2	4	3	3	1	4	2	4	4	3	2	2	2	2
1585	396秒	微信	60.219.155.58(黑龙江-哈尔滨)	是	2	20	2	2	1	2	2	1	2	4	2	4	1	2	1	2	6	3	7	5	4	4	5	5	5	3	4	3	2	3	2	1	4	4	3	1	3	3	3	3	2	1	2	2	2
1586	178秒	微信	42.184.106.31(黑龙江-齐齐哈尔)	是	2	19	1	1	2	1	3	3	3	3	3	3	3	3	3	4	4	4	4	4	4	4	4	4	4	3	3	3	3	3	3	3	3	3	3	3	3	3	3	3	3	4	4	4	4
1587	484秒	微信	112.101.147.196(黑龙江-鸡西)	是	2	19	1	2	1	3	2	4	4	2	3	2	4	2	3	5	3	3	5	5	3	5	5	5	5	4	3	4	4	4	2	2	3	3	3	2	4	4	3	3	2	2	2	2	3
1588	385秒	微信	221.210.108.84(黑龙江-绥化)	是	2	18	1	2	2	2	3	4	3	4	3	4	3	2	2	7	1	1	7	7	1	4	4	6	1	4	4	1	4	4	1	1	1	4	1	1	4	2	4	3	4	3	3	3	3
1589	202秒	微信	111.41.117.216(黑龙江-绥化)	是	2	20	3	2	2	1	5	1	1	5	5	5	1	5	2	4	4	4	4	4	4	4	4	4	4	3	3	3	3	3	3	3	3	3	3	3	3	3	3	3	3	2	3	3	3
1590	357秒	微信	223.104.17.77(黑龙江-哈尔滨)	是	2	20	2	2	1	3	1	5	3	1	1	1	1	1	1	7	5	3	7	7	3	2	7	7	3	5	5	2	5	5	2	2	2	1	1	1	2	5	2	5	2	4	4	4	4
1591	209秒	微信	43.225.208.169(黑龙江-哈尔滨)	是	2	19	1	1	1	2	2	5	3	2	5	2	3	1	2	4	1	4	4	5	6	5	4	4	5	3	4	5	3	3	4	2	3	3	3	3	3	4	3	5	5	2	2	2	2
1592	425秒	微信	42.100.189.29(黑龙江-哈尔滨)	是	2	19	1	2	2	1	3	3	3	3	2	2	2	2	2	4	4	1	5	5	4	3	5	5	1	3	3	3	4	3	2	3	2	3	2	1	1	4	1	3	1	2	2	2	2
1593	189秒	微信	42.100.188.246(黑龙江-哈尔滨)	是	1	17	1	1	1	2	1	1	5	1	1	5	5	5	5	7	1	1	7	7	1	1	7	7	1	5	5	1	5	5	5	1	1	1	1	1	1	5	1	5	1	4	4	4	4
1594	317秒	微信	117.179.245.177(黑龙江-哈尔滨)	是	2	19	1	2	1	1	3	3	4	3	3	3	2	3	3	5	4	4	4	4	3	4	4	5	4	4	4	3	3	3	3	3	3	3	3	3	3	3	3	3	3	3	3	3	3
1595	174秒	微信	111.41.235.73(黑龙江-绥化)	是	2	18	1	1	1	2	5	2	1	5	4	5	5	5	5	5	4	4	4	4	4	4	4	4	4	4	3	3	3	4	3	3	4	3	3	3	4	3	4	3	3	3	3	3	3
1596	158秒	微信	111.41.168.63(黑龙江-哈尔滨)	是	1	19	1	2	1	1	1	5	5	1	1	1	5	1	5	1	7	1	7	7	1	1	7	7	1	5	5	1	5	5	5	5	5	5	5	5	5	5	5	5	5	4	4	4	4
1597	419秒	微信	117.179.152.214(黑龙江-绥化)	是	2	18	1	2	1	2	5	3	1	5	5	5	1	5	1	7	1	7	7	5	5	7	7	7	7	5	5	5	5	5	3	5	5	5	5	5	5	5	5	5	5	4	4	4	4
1598	152秒	微信	117.136.7.23(黑龙江-大庆)	是	1	18	1	2	2	1	1	1	1	1	1	1	1	1	1	7	7	7	7	1	1	1	1	1	1	5	5	5	5	1	1	1	1	1	1	1	1	5	5	5	5	4	4	4	4
1599	189秒	微信	117.179.163.187(黑龙江-佳木斯)	是	2	19	1	2	2	2	2	4	2	2	2	2	2	2	2	5	4	3	4	4	4	4	4	4	4	3	3	3	3	3	3	3	3	3	3	3	3	3	3	3	3	3	3	3	3
1600	168秒	微信	1.189.214.138(黑龙江-哈尔滨)	是	1	17	1	2	2	3	1	5	5	1	1	1	5	1	5	7	2	1	7	7	1	1	1	7	1	5	5	5	5	5	1	1	1	1	1	1	1	5	1	5	1	4	4	4	4
1601	216秒	微信	1.62.43.77(黑龙江-哈尔滨)	是	1	19	1	2	1	1	4	4	3	3	4	4	4	4	3	5	5	1	7	7	1	1	5	7	2	4	4	2	4	4	1	2	4	3	2	2	2	5	2	5	2	3	3	3	3
1602	480秒	微信	123.165.238.99(黑龙江-哈尔滨)	是	2	19	2	1	1	1	3	4	4	2	2	2	2	2	2	4	5	3	5	5	4	5	4	5	4	4	3	3	4	4	2	2	3	2	2	1	3	3	4	3	3	3	3	4	3
1603	308秒	微信	111.41.0.254(黑龙江-双鸭山)	是	2	21	2	1	1	1	4	5	4	3	3	3	2	4	2	5	3	3	4	4	5	4	5	4	5	3	4	4	3	4	2	2	4	4	2	2	3	4	4	4	1	2	3	3	2
1604	201秒	微信	112.98.16.198(黑龙江-齐齐哈尔)	是	2	18	1	1	1	3	4	4	3	5	4	3	4	2	2	6	3	3	7	6	6	6	6	7	7	4	3	4	2	4	4	2	2	2	2	2	2	2	2	2	2	3	3	3	3
1605	227秒	微信	221.209.237.78(黑龙江-大庆)	是	1	19	1	2	2	3	3	4	3	3	2	3	3	3	3	6	3	2	6	5	3	4	5	6	3	4	4	4	4	4	2	2	2	1	2	1	2	4	2	4	3	3	3	3	3
1606	291秒	微信	111.41.231.227(黑龙江-大庆)	是	2	19	1	2	2	1	4	3	3	3	3	3	2	4	3	4	5	2	4	4	5	5	4	5	3	3	3	2	4	4	2	2	2	4	2	2	4	3	4	3	2	2	3	3	3
1607	230秒	微信	123.165.238.99(黑龙江-哈尔滨)	是	2	19	1	1	2	1	3	5	3	2	4	4	4	4	4	6	4	1	5	7	5	1	7	7	1	5	5	1	5	5	1	1	1	1	1	1	1	5	3	3	1	3	3	3	3
1608	597秒	微信	111.41.124.2(黑龙江-黑河)	是	1	20	1	2	1	2	3	5	4	2	3	3	4	3	3	5	5	2	4	5	4	3	4	5	4	4	4	2	4	4	3	2	3	2	2	2	2	4	2	4	2	3	3	3	3
1609	269秒	微信	117.136.57.250(黑龙江-未知)	是	2	21	2	2	1	2	2	4	4	2	2	2	4	2	3	4	6	4	4	5	4	5	5	5	4	3	4	4	3	4	2	3	3	4	2	2	2	3	3	4	2	2	3	4	3
1610	203秒	微信	221.209.237.78(黑龙江-大庆)	是	1	18	1	1	2	2	5	5	1	1	2	2	1	4	2	1	1	1	1	1	1	1	2	3	3	2	2	3	3	3	3	3	3	2	3	4	3	3	2	2	2	1	1	2	2
1611	829秒	微信	117.179.115.61(黑龙江-齐齐哈尔)	是	2	20	2	2	2	1	2	5	5	1	2	5	5	1	2	5	3	4	4	4	3	5	4	6	4	4	3	3	3	3	5	2	3	3	4	2	3	3	3	3	4	1	2	4	4
1612	189秒	微信	113.6.66.3(黑龙江-绥化)	是	2	19	1	2	2	2	2	3	3	3	3	3	3	3	3	5	5	5	5	5	5	5	5	5	5	4	4	4	4	4	4	4	4	4	4	4	3	3	3	3	3	2	2	2	2
1613	223秒	微信	1.189.212.4(黑龙江-哈尔滨)	是	2	21	1	2	2	1	1	5	4	1	1	2	5	2	3	7	5	3	7	7	1	1	7	7	1	5	5	1	4	4	1	2	3	3	2	1	1	2	4	5	1	3	4	4	4
1614	236秒	微信	42.102.138.218(黑龙江-哈尔滨)	是	2	18	1	1	1	1	5	5	3	2	1	5	2	4	5	7	7	7	7	7	7	7	7	7	7	5	5	5	5	5	5	5	5	5	5	5	5	5	5	5	5	4	4	4	4
1615	215秒	微信	223.104.17.115(黑龙江-哈尔滨)	是	2	18	1	1	2	2	2	3	3	1	1	1	4	1	4	7	1	4	5	5	4	1	5	5	1	5	5	1	5	5	1	1	1	1	1	1	1	5	3	4	1	3	3	3	3
1616	152秒	微信	1.61.98.21(黑龙江-绥化)	是	2	20	2	2	2	2	2	5	3	4	2	3	2	2	2	4	4	1	4	4	5	4	3	3	4	3	3	3	3	3	3	3	3	3	3	3	3	3	3	3	3	2	2	2	2
1617	187秒	微信	117.179.114.247(黑龙江-齐齐哈尔)	是	2	19	1	2	2	1	4	4	3	3	4	4	2	4	2	4	4	3	4	4	4	3	4	5	4	3	3	2	3	3	3	4	4	3	4	2	4	3	3	3	2	3	2	2	2
1618	189秒	微信	123.165.238.99(黑龙江-哈尔滨)	是	2	19	1	1	2	1	1	5	5	1	5	5	2	2	5	5	5	3	5	5	3	5	5	5	5	3	3	3	3	4	3	3	3	3	3	3	3	3	3	3	3	2	2	2	2
1619	283秒	微信	111.41.196.177(黑龙江-大兴安岭)	是	1	19	1	2	1	1	3	5	4	3	3	2	4	2	4	6	3	3	6	6	1	1	6	6	1	5	4	2	4	5	1	1	1	1	1	1	1	5	1	2	4	3	2	3	3
1620	265秒	微信	1.62.43.230(黑龙江-哈尔滨)	是	2	20	1	1	1	3	4	3	2	4	3	4	3	3	2	2	6	2	4	6	2	3	5	3	5	4	4	4	4	2	1	1	1	2	3	1	2	2	2	2	2	2	4	4	3
1621	213秒	微信	101.106.236.118(黑龙江-哈尔滨)	是	1	20	1	1	1	1	4	5	3	3	2	4	2	3	3	4	4	4	4	4	4	4	4	4	4	3	3	3	3	3	3	3	3	2	2	2	2	3	3	3	3	2	2	2	2
1622	123秒	微信	112.98.132.53(黑龙江-绥化)	是	2	19	2	1	1	1	2	2	2	2	2	2	2	2	2	5	1	1	5	5	2	2	5	5	2	4	4	1	4	4	1	1	1	1	1	1	1	4	1	4	2	3	3	3	3
1623	189秒	微信	221.208.118.173(黑龙江-哈尔滨)	是	1	21	3	2	1	2	5	5	3	3	3	3	3	3	3	7	1	5	3	6	5	5	6	5	5	3	4	2	4	4	2	3	4	3	2	1	3	3	2	4	2	3	2	4	1
1624	258秒	微信	113.5.3.10(黑龙江-哈尔滨)	是	2	20	2	2	2	1	3	4	4	3	3	3	3	3	3	5	5	2	5	5	5	5	5	5	5	4	4	4	4	4	4	4	4	4	2	1	2	4	3	2	2	4	4	4	4
1625	250秒	微信	111.41.217.95(黑龙江-齐齐哈尔)	是	2	19	1	2	1	1	3	1	3	4	4	4	2	4	4	5	3	3	4	4	5	4	5	4	4	4	4	3	4	4	3	3	4	3	3	3	3	4	3	4	3	3	3	3	3
1626	445秒	微信	60.15.135.172(黑龙江-绥化)	是	1	19	1	2	1	2	3	4	3	3	2	3	3	3	3	6	1	2	4	4	3	3	5	6	3	4	3	4	4	4	2	4	3	4	2	2	2	4	1	3	2	2	2	2	2
1627	215秒	微信	111.41.129.213(黑龙江-哈尔滨)	是	1	19	2	1	2	3	4	3	4	4	4	4	3	4	2	3	5	4	4	4	5	4	5	5	4	3	4	4	4	2	4	2	3	4	2	2	2	4	2	4	2	2	3	3	3
1628	237秒	微信	117.179.140.90(黑龙江-绥化)	是	2	22	1	1	1	1	1	1	5	1	2	1	5	1	5	5	5	5	5	5	5	5	5	5	5	4	4	4	4	4	4	4	4	4	4	4	4	4	4	4	4	3	3	3	3
1629	566秒	微信	223.104.17.202(黑龙江-哈尔滨)	是	2	19	2	1	1	1	2	3	3	2	2	2	4	2	3	4	7	1	5	5	2	4	4	6	2	4	4	3	4	4	4	2	3	4	2	2	3	4	3	4	3	3	3	3	3
1630	140秒	微信	42.184.183.193(黑龙江-绥化)	是	1	20	2	2	1	1	3	5	5	5	4	5	5	5	5	5	5	5	5	6	5	5	5	5	5	4	4	4	4	4	4	4	4	4	4	4	4	4	4	4	4	3	3	3	3
1631	317秒	微信	43.225.208.163(黑龙江-哈尔滨)	是	1	20	2	2	2	1	2	3	5	2	2	2	2	2	2	5	5	1	4	5	4	5	5	4	3	4	4	2	4	4	1	1	1	1	1	1	1	4	1	4	1	2	2	2	2
1632	177秒	微信	42.184.182.21(黑龙江-绥化)	是	2	19	1	2	1	1	5	2	2	2	5	5	1	5	2	7	2	1	7	7	1	1	7	7	1	5	5	4	5	5	5	5	5	1	1	1	1	5	1	5	2	2	2	2	2
1633	158秒	微信	117.179.15.187(黑龙江-哈尔滨)	是	2	20	1	1	1	3	4	5	4	2	4	4	2	2	3	5	5	4	4	5	7	7	7	7	7	4	4	3	3	4	3	4	4	4	4	4	4	3	5	4	4	3	3	3	3
1634	521秒	微信	1.63.12.93(黑龙江-鸡西)	是	2	19	1	2	1	2	1	5	5	3	2	2	4	2	1	7	5	1	7	7	1	2	7	7	2	5	5	5	5	5	5	5	2	2	1	1	2	5	1	5	1	4	4	4	4
1635	435秒	微信	112.99.82.47(黑龙江-佳木斯)	是	1	21	2	1	2	1	2	4	4	2	2	3	4	2	4	6	4	2	6	5	3	4	7	6	4	4	4	3	4	4	4	2	1	3	1	1	2	5	4	4	2	3	4	3	3
1636	195秒	微信	1.62.43.169(黑龙江-哈尔滨)	是	1	21	2	1	1	1	5	2	2	5	1	5	3	5	1	7	4	3	4	5	4	5	6	7	4	4	3	4	5	4	1	4	5	2	2	2	4	4	5	2	3	2	2	2	2
1637	257秒	微信	111.41.28.180(黑龙江-齐齐哈尔)	是	1	19	2	2	1	2	2	5	2	3	3	2	2	2	2	5	4	3	7	7	7	2	7	7	2	4	4	2	4	4	2	2	4	4	2	2	2	4	2	2	2	3	3	3	3
1638	277秒	微信	117.136.7.66(黑龙江-大庆)	是	2	19	1	2	2	1	3	2	2	4	3	4	3	3	3	6	3	4	4	4	5	5	3	5	4	4	3	3	2	3	3	2	3	3	4	2	1	3	4	3	3	2	2	2	2
1639	124秒	微信	113.8.29.184(黑龙江-齐齐哈尔)	是	1	20	2	1	1	1	3	3	3	3	3	3	3	3	3	4	4	4	4	1	1	4	1	4	4	3	3	3	3	3	3	3	3	3	3	3	3	3	3	3	3	2	2	2	2
1640	259秒	微信	1.189.57.22(黑龙江-哈尔滨)	是	2	19	1	1	1	1	4	2	2	4	2	4	2	2	4	4	6	2	4	4	5	5	5	5	5	4	3	4	4	4	4	4	2	4	4	2	2	4	2	4	4	3	3	3	3
1641	143秒	微信	117.179.99.4(黑龙江-大庆)	是	1	22	1	2	1	1	3	3	3	3	3	3	3	3	3	7	1	1	7	7	1	1	7	7	1	5	5	1	5	5	1	1	1	1	1	1	1	5	1	5	1	4	4	4	4
1642	210秒	微信	113.231.11.209(辽宁-辽阳)	是	2	19	1	2	2	2	2	3	4	2	1	2	4	2	4	5	3	4	4	5	5	3	5	5	2	4	4	2	4	4	3	3	3	2	4	1	3	4	3	3	3	3	3	3	3
1643	203秒	微信	1.189.155.17(黑龙江-哈尔滨)	是	2	18	1	1	1	1	2	2	5	1	2	1	5	1	2	5	5	1	5	5	5	5	5	5	5	4	4	4	4	4	4	4	4	3	1	1	1	4	1	3	3	4	4	3	3
1644	315秒	微信	60.219.242.139(黑龙江-哈尔滨)	是	2	20	2	2	1	2	5	1	1	5	5	5	1	5	1	5	4	3	6	6	3	1	6	6	3	4	4	3	4	5	3	4	4	3	4	4	2	4	1	3	4	2	3	3	3
1645	268秒	微信	113.5.12.241(黑龙江-哈尔滨)	是	2	20	1	2	1	2	5	2	1	5	5	5	1	5	2	4	4	3	5	4	4	5	4	5	4	3	3	3	3	3	3	3	3	3	3	3	4	2	4	3	3	3	3	3	2
1646	310秒	微信	43.225.208.165(黑龙江-哈尔滨)	是	2	20	1	1	1	1	3	5	5	1	1	1	5	1	5	7	1	1	7	7	1	1	7	7	1	5	5	1	5	5	1	1	1	1	1	1	1	5	1	5	1	4	4	4	4
1647	276秒	微信	43.225.208.247(黑龙江-哈尔滨)	是	2	18	1	1	1	1	2	5	5	2	2	1	5	1	5	4	5	3	6	5	4	4	6	6	3	3	4	2	1	4	3	1	4	1	2	1	1	4	1	4	2	3	3	2	2
1648	306秒	微信	1.62.43.202(黑龙江-哈尔滨)	是	2	20	1	2	1	2	2	4	4	2	2	2	4	2	4	7	4	1	5	6	2	1	6	5	3	4	4	4	4	4	3	1	1	3	1	1	1	4	1	3	1	3	3	4	4
1649	310秒	微信	1.63.25.184(黑龙江-鸡西)	是	2	18	1	1	1	1	2	4	5	1	2	2	4	2	4	5	5	3	5	5	3	3	5	5	3	4	4	4	4	4	3	1	3	2	2	2	1	4	2	4	2	3	3	3	3
1650	247秒	微信	113.6.180.130(黑龙江-齐齐哈尔)	是	2	22	3	2	2	1	3	4	4	3	3	3	3	3	3	6	4	2	5	5	4	4	4	5	1	3	3	2	4	4	2	1	2	2	1	1	2	3	3	3	3	3	3	3	3
1651	240秒	微信	1.63.148.93(黑龙江-绥化)	是	2	19	2	1	1	2	2	2	1	4	2	4	1	4	1	6	4	1	7	7	7	1	4	5	2	4	3	4	4	4	4	5	2	5	3	3	1	4	3	2	4	2	2	2	2
1652	207秒	微信	117.179.31.1(黑龙江-鸡西)	是	2	18	1	2	1	3	3	3	2	4	3	3	3	3	3	4	5	1	6	5	1	1	5	4	4	3	3	3	3	4	4	1	2	1	1	1	1	4	1	4	1	2	2	2	2
1653	167秒	微信	221.207.141.10(黑龙江-哈尔滨)	是	2	18	1	1	1	3	5	5	3	5	5	2	4	2	4	2	5	6	5	6	3	2	5	5	5	4	4	4	5	4	2	4	2	4	1	1	2	4	4	5	2	3	3	3	4
1654	413秒	微信	1.57.7.171(黑龙江-绥化)	是	2	18	1	2	2	2	4	3	2	4	2	4	2	3	1	5	5	1	6	7	4	4	4	5	5	4	4	4	4	5	2	1	2	4	1	1	1	5	4	3	1	3	3	3	2
1655	308秒	微信	113.5.12.204(黑龙江-哈尔滨)	是	2	18	1	2	1	2	2	4	4	2	2	2	4	2	4	6	4	1	6	6	4	2	6	6	4	4	4	5	4	4	3	2	2	2	1	1	1	4	2	4	1	2	2	3	3
1656	189秒	微信	43.225.208.139(黑龙江-哈尔滨)	是	2	19	1	2	2	1	1	2	1	2	4	1	2	1	3	4	2	5	2	7	2	4	5	3	4	1	4	2	3	2	4	3	2	3	3	2	3	3	4	4	4	2	2	2	2
1657	189秒	微信	1.188.78.105(黑龙江-佳木斯)	是	2	19	1	1	1	1	2	5	4	2	3	3	3	3	3	5	3	5	5	5	5	5	5	5	5	4	4	4	4	4	4	4	4	4	2	2	3	3	3	4	2	2	2	2	2
1658	454秒	微信	112.98.237.113(黑龙江-黑河)	是	1	21	1	2	1	1	3	2	3	3	3	2	2	2	3	5	5	5	5	5	5	5	5	5	5	4	3	4	4	4	2	1	1	2	3	2	2	4	4	4	2	2	3	3	3
1659	384秒	微信	101.106.233.124(黑龙江-哈尔滨)	是	2	19	1	2	1	2	1	5	2	4	1	3	3	1	3	5	4	3	4	4	5	5	4	3	5	4	3	4	4	3	3	3	3	5	4	1	3	4	2	4	2	2	2	2	2
1660	189秒	微信	60.219.155.203(黑龙江-哈尔滨)	是	1	19	1	2	2	1	3	5	3	3	2	2	2	2	2	3	3	3	3	3	3	3	3	3	3	2	2	2	2	2	2	2	2	2	2	2	2	2	2	2	2	2	2	2	2
1661	338秒	微信	221.209.246.176(黑龙江-大庆)	是	2	19	1	1	1	1	3	4	4	2	3	2	4	1	4	5	4	4	6	5	4	5	4	6	3	3	3	2	2	3	2	1	3	3	4	1	4	4	4	4	4	2	3	3	3
1662	380秒	微信	111.42.250.207(黑龙江-齐齐哈尔)	是	1	18	1	1	1	3	4	3	2	5	4	4	4	3	3	4	5	3	4	5	5	4	6	5	5	4	4	4	5	4	3	3	2	3	1	1	1	4	3	4	1	3	3	3	3
1663	177秒	微信	111.41.163.210(黑龙江-哈尔滨)	是	1	21	3	2	2	2	3	4	4	2	1	1	1	1	1	4	3	4	3	5	4	3	4	3	3	1	1	1	2	2	1	3	3	2	2	2	3	4	5	3	1	4	3	2	1
1664	236秒	微信	218.24.120.54(辽宁-辽阳)	是	2	18	1	1	1	3	3	5	4	2	1	2	4	2	2	3	5	5	4	5	3	5	5	5	3	2	2	4	2	4	2	3	4	5	4	2	2	4	5	4	2	2	2	3	1
1665	576秒	微信	1.191.225.64(黑龙江-七台河)	是	2	19	1	2	2	1	2	4	5	2	1	1	1	1	1	7	5	1	7	7	1	1	7	7	1	5	5	5	5	5	1	2	2	2	1	1	2	5	1	5	1	4	4	4	4
1666	330秒	微信	112.101.187.221(黑龙江-鹤岗)	是	2	21	1	2	2	2	4	2	3	4	3	3	2	4	1	5	3	1	6	6	3	3	6	6	1	4	3	3	4	4	3	2	3	3	2	1	1	4	2	2	2	2	2	3	3
1667	246秒	微信	111.41.19.186(黑龙江-鸡西)	是	1	17	1	1	1	1	3	5	5	4	4	3	5	2	5	3	3	1	3	3	5	5	3	4	3	4	3	2	2	3	3	2	4	3	2	2	3	2	2	5	2	3	2	3	2
1668	338秒	微信	182.204.32.252(辽宁-铁岭)	是	2	19	1	1	2	2	3	3	3	2	2	4	3	3	2	4	4	4	4	4	4	4	4	4	4	4	4	3	4	4	2	1	2	3	2	1	1	4	1	4	3	3	3	3	3
1669	331秒	微信	117.179.139.87(黑龙江-绥化)	是	2	19	1	2	2	2	4	4	2	2	3	2	4	3	3	3	5	2	5	5	4	3	5	5	5	4	3	4	4	3	4	2	2	2	2	1	1	3	2	3	1	2	3	3	3
1670	507秒	微信	113.7.73.12(黑龙江-牡丹江)	是	2	19	1	2	1	2	3	2	3	4	3	4	3	5	2	4	4	4	4	5	4	4	5	5	4	3	3	4	3	4	3	3	3	3	2	1	3	3	3	3	3	2	2	3	3
1671	154秒	微信	117.179.217.153(黑龙江-哈尔滨)	是	2	19	3	1	1	2	4	4	4	3	2	2	3	2	3	5	4	3	5	5	6	4	5	6	4	4	3	2	3	3	3	3	3	3	3	3	3	3	3	3	3	3	2	3	2
1672	230秒	微信	1.63.148.218(黑龙江-绥化)	是	2	18	1	2	2	1	2	4	4	2	2	2	4	2	4	5	4	4	5	4	4	4	4	5	3	4	4	4	4	4	3	3	3	2	3	2	2	3	3	3	3	3	3	3	3
1673	224秒	微信	117.136.7.224(黑龙江-哈尔滨)	是	2	18	1	1	1	3	2	2	1	5	2	2	2	4	1	5	3	5	5	5	3	6	3	5	2	3	4	2	1	5	3	5	5	4	5	2	4	2	5	4	5	3	4	4	4
1674	380秒	微信	42.102.55.222(黑龙江-牡丹江)	是	2	18	1	2	2	1	2	5	4	1	2	2	4	2	3	4	5	1	5	5	4	2	5	5	1	4	4	2	3	5	2	1	1	2	1	1	1	3	1	4	1	3	3	3	3
1675	121秒	微信	1.63.25.81(黑龙江-鸡西)	是	1	20	2	1	1	1	3	3	3	3	3	3	3	3	3	3	3	3	3	3	3	3	3	3	3	3	3	3	3	3	3	3	3	3	3	3	3	3	3	3	3	2	2	2	2
1676	433秒	微信	60.15.137.115(黑龙江-绥化)	是	2	19	1	2	2	1	3	5	3	5	2	4	3	3	2	5	2	3	4	4	2	2	5	5	4	4	4	5	4	4	2	2	2	2	1	1	1	3	1	3	1	2	2	4	2
1677	196秒	微信	111.41.23.92(黑龙江-佳木斯)	是	2	19	1	2	2	1	1	2	5	2	3	2	5	1	5	1	7	1	4	6	4	6	4	7	1	1	4	4	2	3	2	4	1	3	2	1	4	4	4	5	1	2	4	4	4
1678	521秒	微信	101.106.233.124(黑龙江-哈尔滨)	是	2	19	1	2	2	1	2	4	3	2	2	3	2	2	3	6	4	3	4	4	3	2	4	5	3	5	3	3	4	4	2	3	2	3	1	1	1	3	2	3	2	2	3	3	3
1679	177秒	微信	111.43.194.94(黑龙江-哈尔滨)	是	1	19	2	1	1	2	5	1	1	5	5	5	1	5	1	5	5	1	7	7	1	1	7	7	1	3	3	1	4	5	5	5	5	5	3	1	3	3	3	3	3	2	2	2	2
1680	189秒	微信	117.179.207.86(黑龙江-齐齐哈尔)	是	1	19	1	2	1	2	2	3	2	3	1	1	4	2	4	5	4	5	5	5	4	5	4	5	4	3	3	3	3	4	3	3	2	4	4	4	4	3	3	3	3	2	2	2	2
1681	279秒	微信	218.9.159.181(黑龙江-哈尔滨)	是	2	20	1	2	2	2	3	4	3	2	2	3	4	3	4	5	3	3	6	6	3	4	4	4	4	4	3	3	4	4	3	2	3	3	3	2	3	4	3	3	3	3	3	3	3
1682	137秒	微信	221.210.191.144(黑龙江-牡丹江)	是	2	19	2	1	1	1	4	1	2	2	2	4	4	2	2	2	2	5	5	4	4	4	5	5	5	4	4	4	4	4	3	3	2	3	3	2	2	2	2	2	2	3	3	3	3
1683	205秒	微信	60.15.136.78(黑龙江-绥化)	是	2	18	1	2	2	1	1	4	3	3	3	3	3	3	3	5	5	4	6	6	1	1	6	6	1	4	4	1	4	5	1	1	1	1	1	1	1	3	1	4	1	4	3	4	4
1684	147秒	微信	1.60.231.149(黑龙江-齐齐哈尔)	是	1	20	2	1	2	2	4	4	3	3	3	3	3	3	3	4	4	4	4	4	4	4	4	4	4	3	3	3	3	3	3	3	3	3	3	3	3	3	3	3	3	3	3	3	3
1685	520秒	微信	125.211.160.250(黑龙江-哈尔滨)	是	2	20	1	2	2	2	3	5	4	2	2	3	2	3	3	2	4	1	3	4	3	4	4	2	4	1	3	1	1	3	1	1	1	1	1	1	1	5	1	1	1	3	4	4	4
1686	982秒	微信	218.7.40.147(黑龙江-哈尔滨)	是	2	19	1	1	1	2	2	2	3	3	4	3	2	5	2	1	7	1	5	4	5	7	3	3	5	2	2	5	2	1	5	4	5	4	4	2	5	2	5	1	5	1	1	1	1
1687	134秒	微信	60.219.221.232(黑龙江-哈尔滨)	是	1	19	1	2	1	1	2	4	4	2	1	1	4	1	1	1	1	1	1	7	7	7	7	7	7	5	5	5	5	5	5	5	5	5	5	5	5	5	5	5	5	4	4	4	4
1688	189秒	微信	60.219.155.193(黑龙江-哈尔滨)	是	1	17	1	2	2	1	2	4	4	3	2	2	4	2	4	4	4	4	4	4	4	4	4	4	4	3	3	3	3	3	3	3	3	3	3	3	3	3	3	3	3	3	3	3	3
1689	159秒	微信	111.42.140.69(黑龙江-鸡西)	是	2	19	1	1	1	2	4	2	3	3	3	3	2	3	3	5	5	5	5	5	5	5	5	5	5	3	3	4	3	4	3	3	2	2	2	2	2	2	2	2	2	2	2	2	2
1690	357秒	微信	117.179.94.93(黑龙江-大庆)	是	2	19	1	2	2	1	2	4	5	2	2	4	4	2	2	5	3	1	5	5	1	1	5	5	1	4	4	3	3	2	2	2	3	4	3	1	1	4	1	4	1	3	4	4	4
1691	633秒	微信	223.104.17.207(黑龙江-哈尔滨)	是	1	19	1	1	1	1	2	5	5	2	2	2	2	2	2	2	6	4	2	6	6	6	1	6	2	4	4	5	3	4	4	5	5	5	4	4	4	3	3	3	4	3	3	3	3
1692	538秒	微信	112.101.146.59(黑龙江-鸡西)	是	2	19	2	2	2	1	3	4	2	4	2	2	4	2	3	4	4	4	5	5	3	5	5	5	4	4	4	3	3	3	2	2	2	2	2	2	2	4	2	4	2	3	3	3	3
1693	151秒	微信	111.41.249.236(黑龙江-佳木斯)	是	2	19	1	2	1	1	5	5	5	5	5	5	1	5	1	5	4	4	4	5	4	4	4	4	4	4	4	4	4	4	4	4	4	4	4	4	4	4	4	4	4	3	3	3	3
1694	189秒	微信	223.104.113.11(黑龙江-哈尔滨)	是	1	18	1	1	1	1	2	3	3	3	3	3	3	3	3	3	5	3	3	4	5	3	5	5	5	4	3	3	3	4	4	1	1	1	1	1	1	3	1	3	1	3	3	3	3
1695	468秒	微信	42.102.225.155(黑龙江-哈尔滨)	是	2	18	1	2	1	1	2	5	3	2	3	2	3	2	2	4	5	1	7	7	1	1	6	5	2	4	3	1	4	4	1	1	1	2	1	1	1	4	1	5	3	3	3	3	3
1696	193秒	微信	111.41.123.31(黑龙江-黑河)	是	2	18	1	1	2	1	3	3	3	3	2	2	3	2	3	5	4	1	5	5	3	5	5	5	3	4	4	4	4	4	3	4	4	2	2	2	2	4	4	4	4	3	3	3	3
1697	332秒	微信	43.225.208.200(黑龙江-哈尔滨)	是	2	19	1	1	2	3	2	4	4	2	3	2	5	2	4	6	6	3	6	5	5	2	5	5	2	4	4	3	4	5	2	2	2	3	1	1	3	4	2	3	3	3	3	3	3
1698	183秒	微信	60.218.235.142(黑龙江-双鸭山)	是	2	18	1	2	1	2	2	3	4	3	2	2	3	3	3	6	4	4	6	6	1	1	6	6	6	4	4	4	4	1	1	1	1	1	1	1	1	1	1	4	1	2	1	1	1
1699	476秒	微信	122.157.113.213(黑龙江-齐齐哈尔)	是	2	19	1	1	1	2	2	3	4	2	3	2	4	3	3	5	4	4	5	4	5	4	4	5	4	3	3	3	3	4	3	3	3	3	4	1	3	4	4	3	3	2	2	2	2
1700	227秒	微信	1.57.95.132(黑龙江-齐齐哈尔)	是	1	19	1	2	2	2	2	2	2	2	2	2	2	2	2	1	7	1	7	7	1	7	7	7	7	1	5	5	1	5	5	5	5	5	5	5	5	1	1	5	5	4	4	4	4
1701	174秒	微信	111.41.113.168(黑龙江-绥化)	是	1	19	2	1	1	3	5	3	1	5	2	5	1	5	1	1	7	5	4	5	6	6	4	5	5	5	4	5	2	5	1	5	5	5	5	5	5	4	2	2	5	1	3	3	2
1702	161秒	微信	60.219.242.153(黑龙江-哈尔滨)	是	2	20	1	2	2	3	2	3	3	3	3	3	3	3	3	5	5	1	6	7	1	1	7	7	1	5	5	1	5	5	1	1	1	1	1	1	1	5	1	5	1	2	4	4	4
1703	133秒	微信	113.5.12.68(黑龙江-哈尔滨)	是	2	19	1	2	2	1	1	5	5	3	3	3	2	3	3	7	7	7	7	7	7	4	7	7	7	5	5	5	5	5	5	5	5	3	4	5	5	4	5	4	5	3	4	3	4
1704	238秒	微信	43.225.208.135(黑龙江-哈尔滨)	是	2	19	1	1	1	1	4	2	1	4	4	4	1	4	1	5	4	5	5	5	4	6	4	5	5	3	3	3	4	4	4	1	1	4	4	1	3	3	3	3	4	1	1	2	3
1705	189秒	微信	223.104.17.216(黑龙江-哈尔滨)	是	1	18	1	2	1	1	3	4	3	3	3	3	3	3	3	5	5	3	4	5	6	5	5	3	3	3	4	3	3	2	2	4	4	3	4	3	2	3	4	3	3	3	2	3	3
1706	364秒	微信	43.225.208.225(黑龙江-哈尔滨)	是	2	22	2	2	1	2	3	4	2	2	3	3	3	4	2	5	1	5	5	3	6	6	2	3	5	3	2	3	2	4	4	4	5	5	5	5	5	5	5	5	5	1	1	2	2
1707	364秒	微信	1.60.231.149(黑龙江-齐齐哈尔)	是	2	20	2	2	2	1	3	4	3	4	5	3	2	3	1	5	1	1	6	5	2	2	4	5	3	3	3	4	3	5	3	1	4	3	3	1	4	3	3	3	2	1	3	4	4
1708	365秒	微信	42.102.186.163(黑龙江-哈尔滨)	是	1	18	3	1	1	1	4	4	3	4	2	4	3	4	3	6	5	5	6	3	6	3	4	6	3	4	3	4	3	4	4	4	3	4	3	4	3	3	1	3	2	2	2	2	2
1709	239秒	微信	111.41.235.184(黑龙江-绥化)	是	2	20	2	1	2	3	3	4	3	3	3	3	4	3	3	5	5	4	5	5	5	5	5	5	5	4	4	4	3	4	3	2	3	4	2	4	4	3	4	4	3	3	4	3	3
1710	256秒	微信	112.102.157.109(黑龙江-哈尔滨)	是	2	19	1	2	2	2	5	2	2	5	5	5	2	5	2	4	5	3	6	5	3	4	5	6	3	3	3	4	4	4	3	4	4	5	4	4	2	4	3	2	3	2	2	2	2
1711	353秒	微信	60.15.136.187(黑龙江-绥化)	是	2	21	3	1	1	2	2	4	4	2	2	2	4	2	4	4	5	3	5	5	3	4	5	4	5	4	4	4	3	4	3	2	2	3	2	2	2	4	3	3	3	2	2	3	2
1712	333秒	微信	113.2.82.17(黑龙江-绥化)	是	1	18	1	2	1	2	2	4	4	3	2	3	3	3	3	5	5	2	4	5	5	4	4	5	4	4	4	3	4	4	2	4	1	2	2	4	2	4	3	4	1	2	3	3	3
1713	189秒	微信	117.179.213.115(黑龙江-大庆)	是	1	18	1	2	1	1	1	1	1	1	1	1	1	1	1	5	5	5	5	5	5	5	5	5	5	4	4	4	4	4	4	4	4	4	4	4	4	4	4	4	4	3	3	3	3
1714	267秒	微信	111.41.107.114(黑龙江-伊春)	是	2	18	1	1	1	3	3	4	4	2	1	1	4	1	2	5	5	4	7	6	2	2	2	1	2	5	5	1	4	5	1	1	1	1	1	1	1	5	1	5	1	4	4	4	4
1715	204秒	微信	43.225.208.229(黑龙江-哈尔滨)	是	2	19	2	1	1	2	3	3	3	3	3	3	3	4	2	5	5	1	7	5	5	5	5	5	5	2	4	3	3	3	3	3	3	2	2	2	2	3	2	3	2	3	3	3	3
1716	596秒	微信	221.210.66.127(黑龙江-绥化)	是	2	20	1	2	2	1	2	3	3	2	2	2	3	2	2	3	6	2	4	5	3	5	6	5	4	4	4	4	4	2	2	2	2	2	2	2	2	2	4	2	4	3	2	3	3
1717	263秒	微信	123.166.192.205(黑龙江-哈尔滨)	是	2	18	1	2	2	1	3	4	2	3	2	3	3	4	3	4	4	5	5	5	4	4	5	5	5	4	4	3	4	4	3	2	3	2	2	1	2	4	2	4	2	3	3	3	3
1718	267秒	微信	122.159.26.55(黑龙江-哈尔滨)	是	1	19	1	1	2	1	5	5	5	5	5	5	5	5	5	7	7	7	7	7	2	2	2	7	7	5	5	3	5	5	5	2	1	1	1	1	1	5	1	5	1	4	4	4	4
1719	373秒	微信	112.102.214.208(黑龙江-哈尔滨)	是	2	19	1	2	2	1	3	4	4	2	3	3	4	3	3	4	5	3	5	5	4	3	5	5	3	4	4	3	4	4	3	1	1	3	1	1	1	3	2	3	1	3	3	3	3
1720	131秒	微信	43.225.208.225(黑龙江-哈尔滨)	是	2	20	2	1	1	1	2	5	5	1	2	4	4	1	4	4	7	4	5	6	5	6	4	6	6	4	4	4	4	4	4	4	4	4	4	4	4	4	4	4	4	1	2	3	3
1721	422秒	微信	117.179.117.30(黑龙江-齐齐哈尔)	是	1	18	1	1	2	2	3	4	2	2	1	3	3	4	3	7	2	5	6	4	3	2	3	5	2	4	4	4	3	4	4	3	2	4	4	2	3	2	3	4	4	2	3	3	2
1722	282秒	微信	111.43.196.171(黑龙江-佳木斯)	是	2	17	1	2	2	2	3	5	5	1	1	1	5	1	1	4	5	1	5	5	2	1	6	6	3	4	3	2	4	4	2	1	1	2	1	1	1	3	4	5	1	3	4	4	4
1723	189秒	微信	112.98.203.174(黑龙江-双鸭山)	是	1	19	2	2	1	2	3	2	4	2	2	3	4	2	3	4	3	5	3	4	3	4	5	4	3	3	2	3	4	3	2	3	4	3	2	3	4	3	2	3	4	2	3	2	3
1724	498秒	微信	221.210.66.127(黑龙江-绥化)	是	1	20	1	2	2	1	3	5	3	3	2	3	3	3	3	5	3	5	5	4	3	5	3	4	2	4	4	2	2	4	3	2	1	1	3	1	3	3	2	3	4	2	3	3	3
1725	211秒	微信	117.179.12.210(黑龙江-哈尔滨)	是	1	22	2	1	1	1	2	2	2	2	2	2	2	2	2	4	5	4	5	5	5	5	5	5	5	4	4	4	4	4	4	4	4	4	4	4	4	3	3	3	3	3	3	3	3
1726	176秒	微信	117.136.56.241(黑龙江-哈尔滨)	是	1	18	1	2	1	2	5	5	5	2	2	2	4	2	2	4	4	2	4	5	4	4	5	5	4	3	3	3	3	4	3	3	4	3	3	2	3	3	3	3	3	2	2	2	2
1727	254秒	微信	113.5.8.76(黑龙江-哈尔滨)	是	2	19	1	2	2	1	4	3	2	4	4	4	3	3	3	4	5	2	4	5	4	4	5	4	4	4	3	3	3	4	3	2	2	2	2	2	2	3	3	2	1	2	2	2	2
1728	192秒	微信	113.5.3.111(黑龙江-哈尔滨)	是	1	19	2	2	2	1	4	3	2	3	3	3	3	3	3	5	5	5	5	5	5	5	5	5	5	4	4	4	4	4	4	4	4	4	4	4	4	4	4	4	4	3	3	3	3
1729	140秒	微信	117.179.6.117(黑龙江-哈尔滨)	是	2	19	2	1	1	2	1	5	5	1	2	1	5	1	5	7	7	7	7	7	7	7	7	7	1	5	5	5	5	5	5	5	5	1	5	5	5	5	1	5	5	4	4	4	4
1730	134秒	微信	221.207.218.45(黑龙江-哈尔滨)	是	1	18	1	2	1	2	1	3	5	1	1	1	5	1	3	5	4	4	4	4	4	4	4	4	4	3	3	3	3	3	3	3	3	3	3	3	3	3	3	3	3	1	1	1	1
1731	198秒	微信	117.136.56.147(黑龙江-哈尔滨)	是	2	19	2	2	2	1	1	5	5	3	1	1	5	1	5	7	1	7	7	7	7	7	7	7	7	5	5	1	1	5	5	5	1	1	1	1	1	5	5	5	5	4	4	4	4
1732	204秒	微信	60.15.135.103(黑龙江-绥化)	是	2	20	2	2	2	2	3	4	3	3	4	3	3	2	2	5	6	4	5	6	4	7	4	4	5	3	3	3	3	2	4	4	5	4	3	2	3	3	4	3	3	3	2	3	2
1733	246秒	微信	60.15.137.184(黑龙江-绥化)	是	2	20	2	1	1	1	4	5	3	3	3	3	2	3	3	4	4	4	4	5	4	4	4	4	4	3	4	3	3	3	3	3	3	3	2	2	2	3	3	3	3	3	3	3	3
1734	192秒	微信	117.136.7.233(黑龙江-哈尔滨)	是	2	21	2	2	2	1	4	4	4	4	4	4	4	4	4	6	6	6	6	6	6	6	6	6	6	4	4	4	4	4	4	4	4	4	4	4	4	4	4	4	4	3	3	3	3
1735	249秒	微信	111.41.100.95(黑龙江-鸡西)	是	2	20	2	2	2	2	1	5	5	2	3	2	2	2	3	5	4	4	4	5	3	4	5	5	5	4	4	3	3	4	2	3	4	4	4	2	2	3	4	3	3	3	2	2	3
1736	137秒	微信	123.164.153.101(黑龙江-鸡西)	是	1	20	1	2	1	2	1	5	5	1	1	1	1	1	1	1	1	1	1	1	1	1	1	1	1	1	1	1	1	1	1	1	1	1	1	1	1	1	1	1	1	1	1	1	1
1737	164秒	微信	117.179.174.45(黑龙江-佳木斯)	是	2	19	2	2	2	1	4	5	2	5	5	5	2	5	1	7	6	5	7	7	7	7	7	5	5	3	4	4	4	3	4	4	3	4	5	5	5	5	5	5	5	4	3	3	4
1738	316秒	微信	60.11.130.239(黑龙江-黑河)	是	2	19	2	1	1	3	3	3	5	3	3	4	3	4	4	6	4	3	5	4	4	5	3	4	4	4	3	3	4	4	4	2	4	4	4	2	3	3	4	4	4	3	3	3	3
1739	211秒	微信	42.102.175.76(黑龙江-哈尔滨)	是	2	20	2	1	1	2	2	3	3	3	3	3	3	3	3	6	4	4	7	7	4	3	4	5	3	4	4	3	3	4	3	2	2	3	2	2	3	4	3	3	2	2	2	2	2
1740	126秒	微信	111.42.160.141(黑龙江-鹤岗)	是	1	20	2	1	1	2	5	2	2	5	4	4	1	2	2	7	5	3	7	5	5	5	5	5	4	5	5	5	5	5	5	5	5	5	5	5	5	5	5	5	5	4	4	4	4
1741	144秒	微信	42.184.185.187(黑龙江-绥化)	是	1	19	2	2	1	1	5	5	5	3	1	5	5	2	3	5	5	5	5	5	5	5	5	5	5	4	4	4	4	4	4	4	4	4	4	4	4	4	4	4	4	3	3	3	3
1742	187秒	微信	113.4.201.4(黑龙江-哈尔滨)	是	2	20	1	2	1	1	2	2	2	2	2	2	2	2	2	4	4	4	4	5	4	4	4	4	4	4	4	4	4	4	4	4	4	4	4	1	1	4	1	4	4	3	3	3	3
1743	363秒	微信	112.101.108.118(黑龙江-大庆)	是	2	20	3	2	2	1	5	4	2	3	4	3	2	3	4	5	3	3	5	5	3	5	5	5	3	4	4	2	4	2	2	2	3	2	2	1	4	4	4	3	4	2	3	3	3
1744	384秒	微信	1.56.227.39(黑龙江-牡丹江)	是	2	19	2	1	1	1	5	3	2	4	3	5	3	5	2	6	2	3	6	5	4	7	4	6	4	4	4	4	4	4	2	1	3	3	3	1	5	3	5	3	4	2	4	4	4
1745	382秒	微信	111.41.179.158(黑龙江-哈尔滨)	是	2	20	2	2	2	2	2	2	5	2	5	3	5	3	3	4	6	2	5	6	4	5	5	5	5	4	4	2	2	3	3	4	4	4	4	2	4	4	4	4	3	3	3	3	3
1746	571秒	微信	223.104.114.155(黑龙江-鹤岗)	是	2	20	1	2	1	1	3	2	2	4	4	4	1	4	3	4	1	3	5	4	5	5	5	4	6	2	3	4	2	4	2	4	2	4	2	2	2	4	2	2	2	2	1	2	3
1747	915秒	微信	43.225.208.237(黑龙江-哈尔滨)	是	2	18	1	2	2	2	3	5	5	2	2	2	5	2	4	7	4	1	6	7	4	3	5	7	1	5	5	3	5	5	1	1	1	3	3	1	4	3	3	4	2	2	2	2	2
1748	291秒	微信	113.5.185.174(黑龙江-绥化)	是	2	19	2	1	1	1	1	5	5	1	2	1	5	1	2	5	5	3	5	6	3	3	6	6	4	4	2	2	3	4	2	1	2	2	2	2	2	4	2	5	3	3	3	3	3
1749	230秒	微信	111.41.1.156(黑龙江-双鸭山)	是	2	20	2	1	1	2	2	5	5	5	1	1	1	1	1	7	7	1	7	7	1	4	7	7	7	5	5	3	5	5	3	3	3	3	2	2	2	5	2	5	2	4	4	4	4
1750	551秒	微信	123.164.2.4(黑龙江-齐齐哈尔)	是	2	19	2	2	1	2	3	5	3	2	2	3	3	3	2	4	5	2	4	4	4	5	4	4	4	3	2	4	3	3	2	1	4	3	3	1	4	3	4	3	3	2	2	2	2
1751	513秒	微信	111.41.153.125(黑龙江-哈尔滨)	是	2	19	2	2	2	1	4	3	2	4	4	4	2	4	2	4	3	2	4	4	4	5	4	3	4	3	2	4	3	2	3	4	3	2	5	3	4	2	2	1	4	2	2	3	3
1752	219秒	微信	42.184.190.117(黑龙江-绥化)	是	1	20	3	2	1	1	2	4	4	3	3	4	1	3	3	7	1	1	7	7	1	1	7	7	7	5	5	1	2	5	1	2	2	2	2	2	2	5	2	5	2	3	3	3	3
1753	233秒	微信	113.9.207.186(黑龙江-哈尔滨)	是	1	18	1	1	1	2	3	3	2	4	4	3	3	4	2	5	3	3	4	5	5	4	5	5	5	4	4	4	4	4	3	3	3	2	2	3	2	4	1	4	2	3	3	3	4
1754	195秒	微信	1.58.240.138(黑龙江-哈尔滨)	是	2	21	2	2	1	1	3	4	3	2	2	2	3	2	2	2	2	2	2	3	3	5	3	3	3	2	2	2	2	2	2	2	2	2	2	2	2	2	2	2	2	3	3	3	3
1755	154秒	微信	117.179.2.141(黑龙江-哈尔滨)	是	2	19	2	1	1	1	1	5	5	2	3	3	4	2	2	7	4	4	7	7	2	2	7	7	3	5	5	2	5	5	1	1	1	1	1	1	1	5	2	5	2	4	4	4	4
1756	123秒	微信	113.7.155.201(黑龙江-七台河)	是	2	20	2	1	2	1	1	5	4	1	5	1	5	1	3	4	4	4	4	4	4	4	4	4	4	3	3	3	3	3	3	3	3	3	3	3	3	3	3	3	3	3	3	3	3
1757	230秒	微信	113.5.5.211(黑龙江-哈尔滨)	是	2	19	2	2	1	3	5	4	2	4	2	4	4	3	3	4	4	4	4	4	4	4	4	4	4	2	3	3	3	3	3	3	3	3	3	3	3	3	3	3	3	2	2	2	2
1758	184秒	微信	113.3.150.163(黑龙江-佳木斯)	是	1	20	2	1	1	1	2	5	5	1	1	1	5	1	5	4	7	4	4	7	4	5	5	7	7	5	5	5	5	3	5	5	1	5	5	1	3	5	1	5	1	4	4	4	4
1759	188秒	微信	111.41.167.57(黑龙江-哈尔滨)	是	2	18	2	1	1	1	2	2	2	4	3	4	3	2	2	3	4	5	3	3	4	4	4	3	1	3	3	3	3	4	3	4	3	4	4	3	3	2	4	3	4	2	2	2	2
1760	242秒	微信	117.179.92.21(黑龙江-大庆)	是	2	18	2	1	2	1	3	3	3	3	2	2	2	2	2	5	5	3	4	4	4	4	4	4	4	3	3	3	3	4	3	2	2	2	2	2	2	3	4	4	2	2	2	2	2
1761	598秒	微信	111.41.234.157(黑龙江-大庆)	是	1	21	2	2	2	3	2	5	5	2	2	2	3	1	3	4	4	5	4	5	1	1	1	5	5	3	3	1	3	4	3	4	5	4	5	5	5	5	5	5	5	4	4	4	4
1762	831秒	微信	117.179.99.29(黑龙江-大庆)	是	2	19	3	2	2	2	2	5	4	2	1	1	5	2	2	5	4	4	4	4	4	3	4	3	3	2	2	3	4	3	2	3	3	3	2	2	2	4	3	2	2	2	2	2	2
1763	1175秒	微信	1.62.15.143(黑龙江-哈尔滨)	是	2	20	1	2	1	1	1	5	5	5	1	1	4	1	4	7	1	1	7	7	1	1	7	7	7	5	5	5	5	5	5	5	5	5	5	5	5	5	5	5	5	4	4	4	4
1764	398秒	微信	43.225.208.129(黑龙江-哈尔滨)	是	2	22	2	2	1	1	2	5	2	1	1	2	2	2	5	7	1	1	7	7	4	4	7	7	3	5	5	5	5	5	3	4	4	5	4	4	3	5	1	3	3	4	4	4	4
1765	367秒	微信	111.41.181.197(黑龙江-哈尔滨)	是	1	17	2	1	1	1	3	3	3	3	3	3	3	3	3	6	2	1	6	4	4	4	4	4	4	4	3	3	3	3	3	2	2	4	2	2	2	4	2	3	3	2	2	2	2
1766	153秒	微信	112.98.60.146(黑龙江-牡丹江)	是	1	21	2	2	1	3	5	3	1	5	5	5	5	5	3	5	5	4	7	6	6	6	4	6	5	4	3	4	3	4	3	4	3	5	5	5	5	5	5	5	5	4	4	4	4
1767	192秒	微信	221.211.22.194(黑龙江-鸡西)	是	2	21	2	2	2	1	2	2	2	2	2	2	2	2	2	6	6	6	6	6	6	6	6	6	6	4	4	1	1	3	3	3	3	3	3	3	3	3	3	3	3	4	4	4	4
1768	313秒	微信	112.103.47.235(黑龙江-哈尔滨)	是	2	18	1	2	1	1	2	3	4	3	2	2	4	2	3	5	5	1	6	4	3	5	5	5	3	4	3	4	4	4	3	4	4	3	2	1	2	4	2	4	2	2	3	3	3
1769	189秒	微信	112.101.114.215(黑龙江-大庆)	是	2	19	2	1	1	2	1	5	4	2	3	2	1	4	1	7	7	1	7	7	7	1	7	7	7	5	1	1	5	5	1	1	1	1	1	1	1	5	4	5	1	4	4	4	4
1770	241秒	微信	117.136.56.94(黑龙江-哈尔滨)	是	1	20	2	2	2	1	2	3	3	2	2	2	2	2	2	3	3	3	3	7	1	1	7	7	3	5	5	1	5	5	1	1	1	1	1	1	1	5	1	5	1	3	4	4	4
1771	244秒	微信	111.41.137.224(黑龙江-哈尔滨)	是	2	19	2	2	1	3	3	3	4	2	3	2	3	3	3	5	4	2	4	4	2	4	4	4	4	3	3	2	3	3	3	2	2	3	2	2	3	3	4	3	2	2	2	3	3
1772	192秒	微信	1.57.218.2(黑龙江-鸡西)	是	1	19	1	2	2	2	3	3	3	3	3	3	3	3	3	5	5	4	5	5	5	4	5	5	5	4	3	3	3	3	3	3	3	3	3	3	3	3	3	3	3	3	3	3	3
1773	224秒	微信	111.41.189.17(黑龙江-哈尔滨)	是	2	21	2	2	2	1	1	5	5	1	5	5	4	5	3	5	5	1	5	7	1	1	7	7	1	5	5	3	5	5	1	1	1	3	1	1	1	5	1	5	1	4	4	4	4
1774	363秒	微信	117.179.28.129(黑龙江-鸡西)	是	2	19	2	1	2	2	4	2	1	5	4	5	2	4	1	4	3	6	4	4	6	7	1	6	1	3	2	4	1	3	3	5	5	4	5	4	5	1	5	3	4	1	2	2	1
1775	250秒	微信	221.207.78.211(黑龙江-佳木斯)	是	2	19	2	1	2	2	5	3	1	2	3	5	2	4	2	5	4	4	5	5	3	4	4	6	4	3	3	4	2	4	3	2	2	3	3	3	3	3	3	3	3	2	2	2	2
1776	1458秒	微信	117.179.70.14(黑龙江-伊春)	是	2	20	1	2	2	1	3	3	3	3	3	3	3	3	3	5	4	4	4	4	4	4	4	4	4	4	3	3	3	3	3	3	3	3	3	3	3	3	3	3	3	3	3	3	3
1777	192秒	微信	113.4.230.99(黑龙江-哈尔滨)	是	1	19	2	1	1	1	5	3	2	2	1	1	1	1	1	1	1	1	1	1	1	1	1	1	1	1	1	1	1	1	1	1	1	1	1	1	1	1	1	1	1	1	1	1	1
1778	192秒	微信	1.57.186.46(黑龙江-双鸭山)	是	1	20	2	2	2	2	1	3	3	3	3	3	3	3	3	1	1	1	1	1	1	1	1	1	1	1	1	1	1	1	1	1	1	1	1	1	1	1	1	1	1	1	1	1	1
1779	2499秒	微信	111.41.31.53(黑龙江-齐齐哈尔)	是	1	20	1	2	1	1	1	2	3	4	3	4	2	5	1	3	3	3	3	3	3	3	3	3	3	2	2	2	2	3	3	3	3	2	3	3	3	3	3	3	3	2	2	2	2
1780	926秒	微信	223.104.114.158(黑龙江-鹤岗)	是	1	20	2	1	1	2	3	4	4	4	4	4	3	5	2	2	6	4	4	4	6	4	6	6	6	4	4	3	3	4	2	1	1	1	1	1	1	4	2	4	2	3	3	3	3
1781	228秒	微信	117.179.121.173(黑龙江-齐齐哈尔)	是	1	17	1	2	1	2	4	3	2	4	3	3	3	3	3	4	5	4	4	5	5	5	4	5	4	4	3	4	3	3	3	3	3	3	3	3	3	3	3	3	3	3	3	3	3
1782	393秒	微信	111.41.234.63(黑龙江-大庆)	是	2	20	2	2	1	1	2	3	3	2	2	2	4	3	2	3	5	4	5	5	4	5	4	4	4	3	3	3	2	4	3	3	4	3	4	3	4	3	4	3	4	2	2	2	2
1783	299秒	微信	113.6.157.98(黑龙江-大庆)	是	2	20	1	2	1	1	3	4	2	5	4	2	3	4	2	5	4	4	6	5	5	6	6	6	4	4	3	3	3	4	3	3	3	3	4	2	3	4	4	4	3	3	3	3	3
1784	176秒	微信	111.43.203.56(黑龙江-哈尔滨)	是	2	19	2	2	1	1	4	5	4	3	3	4	4	3	3	4	5	5	5	4	4	4	5	5	5	4	4	2	4	5	3	3	2	2	2	2	2	5	2	5	1	4	4	4	4
1785	203秒	微信	218.10.92.189(黑龙江-哈尔滨)	是	1	20	2	2	1	2	4	2	1	5	4	4	3	3	3	7	4	1	5	5	1	4	4	7	3	5	5	4	4	4	4	4	4	4	4	4	4	4	4	4	4	3	3	3	3
1786	245秒	微信	223.104.17.237(黑龙江-哈尔滨)	是	2	19	2	2	2	1	5	3	3	3	3	3	3	3	3	5	4	4	5	4	4	4	4	4	4	4	4	4	4	3	3	3	2	3	3	3	3	4	2	4	2	2	2	2	2
1787	151秒	微信	111.30.223.182(天津-天津)	是	2	20	2	2	2	1	4	2	3	3	3	3	3	3	3	4	4	4	4	4	4	4	4	4	4	3	3	3	3	3	3	3	3	3	3	3	3	3	3	3	3	2	2	2	2
1788	228秒	微信	43.225.208.134(黑龙江-哈尔滨)	是	1	18	1	2	2	3	4	3	3	4	3	3	3	3	3	7	4	1	7	7	1	1	7	7	1	5	5	1	5	5	1	1	1	1	1	1	1	5	1	5	1	4	4	4	4
1789	192秒	微信	117.179.99.127(黑龙江-大庆)	是	1	19	1	2	1	1	5	5	5	5	3	3	3	3	3	7	1	7	7	7	1	1	7	7	1	5	5	1	5	5	1	1	1	2	2	2	3	3	3	2	2	2	3	3	2
1790	189秒	微信	223.104.114.158(黑龙江-鹤岗)	是	2	18	1	1	2	3	5	2	2	5	5	5	5	5	5	5	2	5	4	5	5	5	4	5	2	2	3	3	3	4	3	3	3	4	4	4	4	3	4	3	4	2	2	2	2
1791	385秒	微信	60.11.84.195(黑龙江-大兴安岭)	是	1	19	1	1	1	1	3	4	3	4	1	3	4	1	1	4	5	4	6	5	5	4	4	4	4	4	4	3	3	4	2	3	3	3	3	3	3	3	3	3	3	3	3	3	3
1792	125秒	微信	39.144.135.244(广西-未知)	是	2	20	2	2	2	2	3	3	3	3	3	2	3	3	3	3	5	4	4	5	3	4	4	4	4	3	3	3	3	3	3	3	3	3	3	3	3	3	3	3	3	2	2	2	2
1793	274秒	微信	111.41.200.141(黑龙江-牡丹江)	是	2	19	1	2	2	2	4	5	3	3	2	3	4	3	2	5	1	3	5	5	5	4	5	5	5	4	3	5	4	5	2	1	3	4	1	1	1	4	4	2	1	2	2	3	2
1794	245秒	微信	43.225.208.207(黑龙江-哈尔滨)	是	2	18	1	1	1	1	4	3	3	5	4	4	3	4	3	5	5	5	6	5	5	5	5	5	5	3	3	3	3	3	3	3	3	3	4	3	4	3	4	3	4	2	2	2	2
1795	575秒	微信	60.14.159.94(黑龙江-佳木斯)	是	2	19	2	2	2	2	3	4	3	3	3	4	2	3	1	4	6	4	5	4	4	6	3	4	4	2	3	3	4	4	3	5	5	3	3	4	3	3	5	3	4	1	2	3	3
1796	325秒	微信	60.219.242.52(黑龙江-哈尔滨)	是	1	18	1	1	1	1	3	3	3	3	3	3	3	3	3	4	4	4	4	4	4	4	4	4	4	3	3	3	3	3	3	3	3	3	3	3	3	3	3	3	3	2	2	2	2
1797	203秒	微信	223.104.17.202(黑龙江-哈尔滨)	是	2	20	2	2	2	1	2	4	4	4	2	2	4	2	4	7	1	1	7	7	1	1	7	7	1	5	5	1	5	5	1	1	1	1	1	1	1	5	1	5	1	4	4	4	4
1798	237秒	微信	122.158.87.98(黑龙江-牡丹江)	是	2	20	3	1	1	1	3	5	4	1	2	2	5	4	5	5	4	3	4	5	5	2	4	5	2	4	4	2	5	4	2	4	2	2	2	1	2	4	2	2	2	3	3	3	3
1799	195秒	微信	117.179.249.97(黑龙江-哈尔滨)	是	2	19	1	1	1	2	3	5	4	2	3	3	3	2	4	4	4	4	5	4	4	4	4	4	4	3	3	3	3	3	3	3	3	3	3	3	3	3	3	3	3	3	3	3	3
1800	208秒	微信	112.96.237.38(广东-广州)	是	2	22	3	2	2	1	2	5	4	2	2	2	4	2	5	4	4	4	7	7	7	7	7	7	7	5	5	5	5	5	5	5	5	5	5	5	5	5	5	5	5	1	1	1	1
1801	140秒	微信	43.225.208.140(黑龙江-哈尔滨)	是	2	18	1	1	1	2	1	5	5	1	1	1	5	1	5	7	1	1	7	7	1	1	7	7	1	5	5	1	5	5	1	1	1	1	1	1	1	5	1	5	1	4	4	4	4
1802	192秒	微信	111.41.15.255(黑龙江-牡丹江)	是	1	19	1	2	2	2	3	5	5	2	1	1	1	1	3	7	7	4	4	4	1	1	7	7	3	3	3	5	3	3	3	5	1	5	3	2	1	2	2	3	5	1	1	4	3
1803	125秒	微信	223.104.113.125(黑龙江-哈尔滨)	是	2	18	1	1	1	3	2	4	3	2	3	3	4	4	2	4	4	4	5	5	5	5	5	5	3	3	3	3	3	3	3	3	3	3	3	3	3	3	3	3	3	2	2	2	2
1804	159秒	微信	60.15.135.67(黑龙江-绥化)	是	1	20	2	1	2	2	2	2	3	2	4	2	2	3	2	4	4	1	4	5	4	4	4	4	4	3	3	3	3	3	3	3	3	3	3	3	3	3	3	3	3	2	3	3	3
1805	151秒	微信	45.116.152.27(内蒙古-呼和浩特)	是	2	18	1	1	1	2	1	5	5	1	1	1	5	1	2	7	1	1	7	7	1	1	7	7	1	5	5	1	5	5	1	1	1	1	1	1	1	5	1	5	1	4	4	4	4
1806	152秒	微信	60.219.242.185(黑龙江-哈尔滨)	是	2	19	1	2	2	2	3	4	4	3	3	4	3	3	4	3	5	2	4	4	3	3	5	4	4	4	3	3	3	4	3	1	1	2	2	2	2	3	3	3	1	3	3	3	2
1807	322秒	微信	42.102.175.236(黑龙江-哈尔滨)	是	2	18	1	1	2	1	2	5	3	1	1	2	2	1	4	4	3	1	4	5	1	3	4	5	3	4	4	2	4	4	1	2	2	1	2	1	1	4	2	4	1	2	2	2	2
1808	181秒	微信	113.5.8.89(黑龙江-哈尔滨)	是	2	18	1	1	1	3	3	5	5	2	2	2	2	2	2	7	7	1	7	7	1	1	7	7	1	5	5	1	5	5	1	1	1	1	1	1	1	5	1	5	1	4	4	4	4
1809	171秒	微信	113.5.6.58(黑龙江-哈尔滨)	是	2	18	1	1	2	1	5	1	1	5	5	5	1	5	5	4	1	5	7	4	4	4	4	4	4	3	3	3	3	3	3	3	3	3	3	3	3	3	3	3	3	2	2	2	2
1810	213秒	微信	43.225.208.143(黑龙江-哈尔滨)	是	2	21	3	2	2	1	3	4	2	4	3	4	1	4	2	5	2	1	6	5	2	6	3	4	4	4	3	4	2	4	4	4	4	4	5	3	4	2	5	3	4	1	1	2	2
1811	351秒	微信	42.185.72.2(黑龙江-哈尔滨)	是	1	21	2	1	1	1	1	5	5	1	1	1	5	1	5	5	5	1	7	7	1	1	7	7	1	5	5	1	5	5	1	1	1	1	1	1	1	5	1	5	1	3	4	4	4
1812	172秒	微信	42.103.128.199(黑龙江-齐齐哈尔)	是	2	20	3	2	2	1	3	4	5	1	2	5	3	4	2	7	3	1	1	1	1	1	1	1	1	3	2	3	1	1	1	1	1	3	2	1	1	5	3	1	1	1	1	1	1
1813	192秒	微信	117.136.57.233(黑龙江-未知)	是	2	21	2	2	1	1	2	3	3	3	3	3	1	5	3	1	7	4	4	4	4	4	4	4	4	3	3	3	3	3	3	3	3	3	3	3	3	3	3	3	3	1	1	1	1
1814	123秒	微信	117.179.42.150(黑龙江-鹤岗)	是	1	18	3	1	1	3	2	2	2	2	2	2	2	2	2	7	1	3	7	7	1	1	7	7	7	5	5	5	5	5	5	5	5	3	3	3	3	3	3	3	3	2	2	3	3
1815	378秒	微信	223.104.115.117(黑龙江-七台河)	是	1	20	1	1	1	1	1	4	3	3	3	3	4	2	3	1	1	1	6	6	1	6	6	3	1	4	4	3	4	4	3	1	1	2	1	1	1	5	3	4	3	4	4	4	4
1816	142秒	微信	43.225.208.204(黑龙江-哈尔滨)	是	1	20	2	1	1	3	5	5	5	3	5	5	3	4	3	7	7	3	4	3	4	4	4	4	4	4	3	4	5	4	4	2	5	3	3	3	3	3	1	4	3	3	3	3	3
1817	234秒	微信	223.104.103.171(河北-石家庄)	是	1	19	2	2	1	3	4	4	2	4	4	4	3	4	2	6	6	4	7	4	2	4	5	6	4	4	4	4	4	5	3	2	4	3	3	3	4	2	3	2	4	3	3	3	3
1818	681秒	微信	221.210.130.126(黑龙江-鹤岗)	是	1	19	2	1	1	1	2	5	5	1	2	2	4	2	2	7	1	1	4	7	4	4	5	5	4	4	4	3	3	5	1	1	3	3	3	1	1	4	3	3	3	3	3	3	3
1819	132秒	微信	1.62.92.234(黑龙江-哈尔滨)	是	1	20	2	2	1	1	1	2	1	1	2	2	2	2	2	6	3	3	6	6	3	3	6	6	3	4	4	4	4	4	4	2	2	2	2	2	2	4	2	4	2	3	3	3	3
1820	458秒	微信	221.210.130.126(黑龙江-鹤岗)	是	2	21	2	1	1	2	2	4	2	2	2	2	4	3	4	6	4	1	7	6	1	6	7	7	1	5	5	1	4	4	2	1	3	1	3	1	1	3	3	3	1	3	3	3	3
1821	203秒	微信	111.41.184.211(黑龙江-哈尔滨)	是	1	20	3	1	1	1	1	5	5	1	1	1	5	1	1	5	3	1	7	7	1	1	7	7	1	5	5	1	5	5	1	1	1	1	1	1	1	5	1	5	1	4	4	4	4
1822	261秒	微信	111.41.114.117(黑龙江-绥化)	是	2	18	1	1	1	2	3	2	2	4	3	4	1	2	1	3	3	1	3	2	3	6	6	5	3	2	2	4	1	2	3	4	4	2	1	4	4	4	2	3	1	2	2	2	2
1823	242秒	微信	117.179.4.64(黑龙江-哈尔滨)	是	2	20	2	2	1	3	3	2	3	2	2	3	4	2	5	6	6	4	5	5	6	6	5	6	4	4	3	4	3	3	3	3	4	4	4	3	4	3	3	3	3	3	2	2	2
1824	192秒	微信	1.188.183.17(黑龙江-绥化)	是	2	20	2	2	2	1	3	3	3	3	3	3	3	3	3	4	4	4	4	4	4	4	4	4	4	3	3	3	3	3	3	3	3	3	3	3	3	3	3	3	3	3	3	3	3
1825	143秒	微信	117.136.7.102(黑龙江-大庆)	是	2	20	2	2	2	1	1	5	5	1	1	5	5	1	5	7	7	1	7	7	1	1	7	7	1	5	5	1	5	5	5	5	5	5	5	5	5	5	5	5	5	4	4	4	4
1826	179秒	微信	111.41.220.255(黑龙江-齐齐哈尔)	是	2	20	2	1	1	2	5	4	5	5	5	5	1	3	5	4	4	4	4	4	4	4	4	4	4	3	3	3	3	3	3	3	3	3	3	3	3	3	3	3	3	3	3	3	3
1827	186秒	微信	1.62.43.175(黑龙江-哈尔滨)	是	1	20	2	2	2	1	2	2	2	2	2	2	2	2	2	4	4	4	4	4	4	4	4	4	4	3	3	3	3	3	3	3	3	3	3	3	3	3	3	3	1	2	2	2	2
[truncated: 29 more columns]
